# Supplementary material for: N-(2,3-Dimethyl­phen­yl)-4-methyl­benzene­sulfonamide
Source: Acta Crystallogr Sect E Struct Rep Online. 2010 Nov 27;66(Pt 12):o3349. doi: 10.1107/S1600536810048786 (PMC3011712; doi:10.1107/S1600536810048786)
Supplement: Supplementary file 2 [file e-66-o3349-Isup2.hkl]

# 
# h,k,l, Fc-squared, Fo-squared, sigma(Fo-squared) and status flag 
# 
data_I
_shelx_title ' S24 P21/C' 
_shelx_refln_list_code          4 
_shelx_F_calc_maximum      157.11 
_exptl_crystal_F_000       584.00 
_reflns_d_resolution_high  0.8000 
 
loop_ 
 _symmetry_equiv_pos_as_xyz 
 'x, y, z' 
 '-x, y+1/2, -z+1/2' 
 '-x, -y, -z' 
 'x, -y-1/2, z-1/2' 
 
_cell_length_a    10.7710 
_cell_length_b    13.3570 
_cell_length_c     9.9667 
_cell_angle_alpha  90.000 
_cell_angle_beta   93.256 
_cell_angle_gamma  90.000 
 
_shelx_F_squared_multiplier     1.000 
 
loop_ 
 _refln_index_h 
 _refln_index_k 
 _refln_index_l 
 _refln_F_squared_calc 
 _refln_F_squared_meas 
 _refln_F_squared_sigma 
 _refln_observed_status 
   2   0   0     9619.64     8873.78     16.47 o 
   3   0   0     3361.81     3417.96     12.65 o 
   4   0   0      115.07       92.39      2.20 o 
   5   0   0     3080.58     3192.37     74.49 o 
   6   0   0       63.61       69.90      2.47 o 
   7   0   0      297.61      271.27      4.82 o 
   8   0   0      343.78      306.51     11.53 o 
   9   0   0       76.06       74.92      3.28 o 
  10   0   0       68.73       77.33      3.68 o 
  11   0   0      105.35       92.63      6.61 o 
  12   0   0       10.64        8.89      4.70 o 
  13   0   0       48.96       58.09      6.23 o 
   2   1   0     4423.54     4267.11     28.68 o 
   3   1   0     1795.26     1719.68     11.89 o 
   4   1   0     4295.20     4273.63     23.18 o 
   5   1   0       32.76       37.15      1.42 o 
   6   1   0      660.37      613.89      8.20 o 
   7   1   0      177.07      173.79      2.98 o 
   8   1   0      348.95      347.75      3.88 o 
   9   1   0        0.26       -0.34      1.86 o 
  10   1   0      115.93      118.41      4.59 o 
  11   1   0      105.08      113.48      3.81 o 
  12   1   0       20.29       24.56      3.95 o 
  13   1   0       29.58       36.99      6.40 o 
   0   2   0      411.06      465.48      3.83 o 
   1   2   0      685.15      756.15      5.30 o 
   2   2   0      582.07      554.59      4.01 o 
   3   2   0     2063.48     1957.13     17.48 o 
   4   2   0     1160.63     1149.69      4.05 o 
   5   2   0     3293.87     3204.23     16.75 o 
   6   2   0      212.50      233.44      4.45 o 
   7   2   0      659.45      667.37      9.01 o 
   8   2   0        1.85        0.18      2.48 o 
   9   2   0       39.62       44.00      2.66 o 
  10   2   0       37.14       37.43      2.62 o 
  11   2   0        2.04        3.24      2.61 o 
  12   2   0       11.61       14.92      2.58 o 
  13   2   0       10.28       12.77      6.94 o 
   1   3   0     2111.00     2090.74     10.34 o 
   2   3   0      168.93      145.50      2.10 o 
   3   3   0     1591.84     1539.39     10.27 o 
   4   3   0      278.48      273.86      3.66 o 
   5   3   0     2009.64     2058.43     19.04 o 
   6   3   0      193.15      188.89      7.96 o 
   7   3   0        6.04        4.55      2.12 o 
   8   3   0      336.04      322.51      9.89 o 
   9   3   0       46.11       40.37      3.15 o 
  10   3   0      101.26       94.82      4.00 o 
  11   3   0       70.29       67.14      3.39 o 
  12   3   0        2.96        3.97      2.53 o 
  13   3   0        9.29       13.27      3.38 o 
   0   4   0     6615.52     6864.42     20.43 o 
   1   4   0       70.39       70.21      6.23 o 
   2   4   0      120.60      113.22      2.05 o 
   3   4   0      354.86      338.07      2.67 o 
   4   4   0        0.01        1.49      1.62 o 
   5   4   0      240.35      288.88      4.48 o 
   6   4   0      153.70      164.49      2.59 o 
   7   4   0       10.52        5.55      2.05 o 
   8   4   0      314.06      288.98      5.47 o 
   9   4   0        1.21       -1.45      2.73 o 
  10   4   0       58.88       57.45      3.62 o 
  11   4   0        6.90       10.73      3.15 o 
  12   4   0        9.00        6.28      2.54 o 
  13   4   0        1.22        3.40      2.34 o 
   1   5   0      219.61      213.15      2.50 o 
   2   5   0       29.43       17.86      1.31 o 
   3   5   0        0.98        2.22      0.76 o 
   4   5   0        1.76        4.07      0.80 o 
   5   5   0       20.26       16.88      1.99 o 
   6   5   0      306.10      299.67      7.32 o 
   7   5   0        1.81        1.26      2.30 o 
   8   5   0       27.24       26.95      3.23 o 
   9   5   0        3.58        2.58      2.55 o 
  10   5   0        0.71        2.07      2.98 o 
  11   5   0       14.39       12.63      3.02 o 
  12   5   0        0.06       -0.58      2.38 o 
   0   6   0      519.14      615.68      7.85 o 
   1   6   0      145.19      176.61      3.55 o 
   2   6   0      354.05      306.86      4.62 o 
   3   6   0       68.67      108.80      2.52 o 
   4   6   0        0.77        1.33      0.80 o 
   5   6   0     1102.28     1108.94      8.06 o 
   6   6   0       26.46       26.07      1.74 o 
   7   6   0      319.86      310.14     17.42 o 
   8   6   0       11.35        9.13      4.54 o 
   9   6   0       66.45       70.91      4.73 o 
  10   6   0        2.53       -0.20      2.79 o 
  11   6   0        9.27        7.40      3.14 o 
  12   6   0        2.45       -2.85      3.07 o 
   1   7   0       62.89       43.93      1.62 o 
   2   7   0        8.05        9.86      1.41 o 
   3   7   0     1132.34     1043.42     32.30 o 
   4   7   0        4.30        0.16      1.64 o 
   5   7   0      910.40      885.82      7.51 o 
   6   7   0      114.05      104.10      3.35 o 
   7   7   0      135.38      137.71      4.06 o 
   8   7   0      380.27      369.40     10.82 o 
   9   7   0        6.29        3.31      2.36 o 
  10   7   0        0.93        0.41      2.90 o 
  11   7   0       16.45       13.28      3.14 o 
  12   7   0       13.20        7.01      3.18 o 
   0   8   0     1478.01     1576.95     14.39 o 
   1   8   0        4.70        4.81      1.32 o 
   2   8   0      802.30      831.89      6.48 o 
   3   8   0      145.51      153.54      3.25 o 
   4   8   0      282.30      280.33      4.39 o 
   5   8   0        2.92        3.62      1.95 o 
   6   8   0      113.52      117.74     10.11 o 
   7   8   0      203.33      202.61      7.91 o 
   8   8   0       20.32       20.88      3.33 o 
   9   8   0       36.91       43.95      4.66 o 
  10   8   0        6.06        5.38      2.91 o 
  11   8   0       61.86       72.98      4.11 o 
   1   9   0     1970.76     1949.05     22.58 o 
   2   9   0      147.86      140.60      5.56 o 
   3   9   0      397.65      381.65      4.94 o 
   4   9   0      380.44      343.60      4.99 o 
   5   9   0       79.62       66.60      2.97 o 
   6   9   0      145.80      146.95      6.76 o 
   7   9   0       18.39       17.31      2.84 o 
   8   9   0      123.90      128.96      6.54 o 
   9   9   0        7.68        7.09      2.40 o 
  10   9   0       59.83       71.69      4.63 o 
  11   9   0        5.24       17.37     11.69 o 
   0  10   0     1568.94     1593.69     16.80 o 
   1  10   0       11.26       10.09      2.60 o 
   2  10   0      111.75      104.57      5.44 o 
   3  10   0      868.98      901.48     13.00 o 
   4  10   0      153.51      161.89      6.75 o 
   5  10   0      257.36      255.79      8.22 o 
   6  10   0        7.88        5.63      3.74 o 
   7  10   0       54.63       54.94      5.50 o 
   8  10   0        0.00       -0.46      4.34 o 
   9  10   0       12.44       12.26      4.45 o 
  10  10   0       16.94       20.08      5.00 o 
   1  11   0      157.15      161.30      4.54 o 
   2  11   0      304.06      307.96      8.66 o 
   3  11   0      118.89      134.38      6.43 o 
   4  11   0      267.42      269.09      8.27 o 
   5  11   0      122.76      116.72      6.17 o 
   6  11   0      139.62      130.18      6.85 o 
   7  11   0       13.70       12.73      3.93 o 
   8  11   0       17.44       18.78      4.03 o 
   9  11   0        4.77       -3.42      4.60 o 
  10  11   0        1.21       -0.22      4.71 o 
   0  12   0      146.09      133.89      6.29 o 
   1  12   0        4.03        4.72      3.19 o 
   2  12   0       19.32       14.75      3.84 o 
   3  12   0       81.00       72.07      5.39 o 
   4  12   0        3.57        7.49      3.79 o 
   5  12   0      114.02      130.37      6.76 o 
   6  12   0       56.14       57.35      5.34 o 
   7  12   0        3.53        3.64      4.71 o 
   8  12   0       15.70       10.32      4.82 o 
   9  12   0        1.94       -0.46      3.76 o 
   1  13   0        1.10        1.90      2.81 o 
   2  13   0       51.85       56.83      5.21 o 
   3  13   0        2.22        2.08      3.24 o 
   4  13   0        2.94        6.02      3.43 o 
   5  13   0       10.59       17.25      4.63 o 
   6  13   0      144.42      175.92      8.13 o 
   7  13   0       82.88       81.96      6.01 o 
   8  13   0        0.26       -3.51      3.51 o 
   0  14   0       42.52       48.24      5.11 o 
   1  14   0        0.04       -0.81      2.82 o 
   2  14   0       34.38       31.45      4.44 o 
   3  14   0       12.11        2.23      4.00 o 
   4  14   0        0.04       -1.45      3.41 o 
   5  14   0       99.10      120.58      7.21 o 
   6  14   0        0.01       11.59      4.64 o 
   7  14   0       12.78       15.49      4.19 o 
   1  15   0      153.31      157.56      7.87 o 
   2  15   0       17.55       13.56      4.63 o 
   3  15   0       33.25       35.32      4.86 o 
   4  15   0        5.78        6.32      4.41 o 
   5  15   0        7.23        7.26      4.31 o 
   0  16   0       33.15       31.79      4.60 o 
   1  16   0       12.07       25.51      5.07 o 
   2  16   0       56.86       61.97      6.01 o 
   3  16   0        0.06       -4.54      4.54 o 
 -13   1   1       10.02       23.40      4.49 o 
 -12   1   1       10.03       14.49      2.36 o 
 -11   1   1        2.05        4.07      1.93 o 
 -10   1   1        8.48        5.39      1.75 o 
  -9   1   1       35.86       35.38      2.21 o 
  -8   1   1        9.08        7.10      1.47 o 
  -7   1   1      126.90      128.47      2.32 o 
  -6   1   1      270.92      263.48      3.60 o 
  -5   1   1     1626.92     1831.54      8.85 o 
  -4   1   1      392.43      393.32      4.22 o 
  -3   1   1     4546.80     4255.68     30.74 o 
  -2   1   1      124.05      123.14      1.48 o 
  -1   1   1     4251.79     4144.65     11.01 o 
   1   1   1      419.51      400.03      2.04 o 
   2   1   1     3313.22     3295.01     16.52 o 
   3   1   1        3.08        3.32      0.58 o 
   4   1   1      127.33      104.26      1.39 o 
   5   1   1      115.64      118.24      1.98 o 
   6   1   1      760.20      752.82      6.95 o 
   7   1   1      280.87      268.86      8.45 o 
   8   1   1      500.01      497.34     13.32 o 
   9   1   1       25.46       22.66      2.85 o 
  10   1   1        0.08        0.57      2.50 o 
  11   1   1       22.49       19.23      3.44 o 
  12   1   1        0.10        3.61      3.38 o 
  13   1   1       15.15       15.23      3.68 o 
 -13   2   1        8.40       14.35      2.81 o 
 -12   2   1       25.01       26.30      2.88 o 
 -11   2   1        6.14        4.12      2.39 o 
 -10   2   1       64.35       57.20      4.58 o 
  -9   2   1       67.30       62.50      2.31 o 
  -8   2   1       19.61       21.08      1.71 o 
  -7   2   1        4.54        4.59      1.52 o 
  -6   2   1      363.27      363.02      5.97 o 
  -5   2   1      110.76      117.45      2.17 o 
  -4   2   1      144.18      127.31      1.96 o 
  -3   2   1       26.79       39.24      1.17 o 
  -2   2   1     2071.27     2098.83     20.84 o 
  -1   2   1        0.95        2.15      1.18 o 
   0   2   1      195.84      179.31      2.83 o 
   1   2   1     1628.55     1562.22     16.81 o 
   2   2   1     1032.51     1096.93      7.00 o 
   3   2   1      528.16      493.30      5.53 o 
   4   2   1      109.94       85.42      1.33 o 
   5   2   1       31.15       30.51      1.05 o 
   6   2   1        5.97        5.18      0.92 o 
   7   2   1      345.38      350.42      5.18 o 
   8   2   1      381.32      380.90      9.80 o 
   9   2   1       59.06       56.50      3.33 o 
  10   2   1        0.36       -0.37      2.24 o 
  11   2   1       27.37       21.46      3.43 o 
  12   2   1       21.52       25.11      5.95 o 
  13   2   1        2.27        7.23      8.32 o 
 -13   3   1       11.39       15.01      4.69 o 
 -12   3   1       72.09       82.50      3.53 o 
 -11   3   1      177.17      177.83      4.28 o 
 -10   3   1        1.74        4.23      2.10 o 
  -9   3   1      210.21      204.31     20.69 o 
  -8   3   1       35.28       31.71      4.59 o 
  -7   3   1      472.68      445.26     13.49 o 
  -6   3   1       87.49       95.33      4.25 o 
  -5   3   1      654.34      604.74      6.45 o 
  -4   3   1      999.81     1171.04      5.40 o 
  -3   3   1      674.62      661.22      4.74 o 
  -2   3   1      519.11      501.81      3.30 o 
  -1   3   1       15.86       22.58      1.27 o 
   0   3   1    20229.83    18357.71    175.93 o 
   1   3   1    11360.75    11110.36     23.07 o 
   2   3   1     4277.62     4146.01     11.65 o 
   3   3   1      421.55      438.56      2.41 o 
   4   3   1       94.81       84.46      1.34 o 
   5   3   1      209.22      228.30      2.61 o 
   6   3   1      524.79      493.95      6.65 o 
   7   3   1      377.06      345.67      5.16 o 
   8   3   1      415.44      404.16      6.24 o 
   9   3   1       10.78       10.75      2.64 o 
  10   3   1        1.17        1.73      2.56 o 
  11   3   1      102.55      112.94      3.82 o 
  12   3   1        1.25        3.30      3.45 o 
  13   3   1       34.46       39.04      4.42 o 
 -13   4   1       56.38       53.52      4.30 o 
 -12   4   1        3.42        4.44      2.57 o 
 -11   4   1      387.96      386.89      5.85 o 
 -10   4   1       53.15       65.31      3.68 o 
  -9   4   1       67.78       66.16      3.56 o 
  -8   4   1     1263.80     1256.74     10.16 o 
  -7   4   1       18.75       19.69      2.40 o 
  -6   4   1      161.58      140.94      3.31 o 
  -5   4   1      366.21      349.92      8.31 o 
  -4   4   1      328.24      310.59      3.89 o 
  -3   4   1       20.84       15.54      1.33 o 
  -2   4   1      382.88      364.37      2.56 o 
  -1   4   1     2468.92     2392.58     15.13 o 
   0   4   1     1248.50     1369.12      6.83 o 
   1   4   1       16.27       16.74      1.22 o 
   2   4   1        1.28        1.10      0.74 o 
   3   4   1     4333.67     4127.53     15.35 o 
   4   4   1       36.89       56.50      1.24 o 
   5   4   1     1569.96     1531.78     17.18 o 
   6   4   1      130.39      116.07      2.45 o 
   7   4   1      136.27      125.90      3.64 o 
   8   4   1      511.94      495.76      6.70 o 
   9   4   1       69.33       58.49      3.58 o 
  10   4   1      232.95      233.28      5.67 o 
  11   4   1       81.88       82.76      4.24 o 
  12   4   1       68.69       81.35      4.57 o 
 -12   5   1       74.82       71.46      4.24 o 
 -11   5   1        1.61       -0.34      3.06 o 
 -10   5   1      313.41      312.78      6.19 o 
  -9   5   1      257.60      251.43      5.38 o 
  -8   5   1       59.45       74.06      8.55 o 
  -7   5   1      862.23      856.96      8.04 o 
  -6   5   1       91.50       98.92      3.03 o 
  -5   5   1     1247.36     1301.45     30.69 o 
  -4   5   1     1377.71     1442.86     13.03 o 
  -3   5   1       23.55       19.66      1.00 o 
  -2   5   1       43.65       26.81      1.56 o 
  -1   5   1      638.88      649.89     15.33 o 
   0   5   1     1358.07     1319.01     17.93 o 
   1   5   1     1658.44     1841.75     13.04 o 
   2   5   1     1934.41     1919.42      7.30 o 
   3   5   1      136.47      166.95      2.06 o 
   4   5   1     2559.29     2653.69     10.62 o 
   5   5   1      118.46      110.62      2.31 o 
   6   5   1     1142.54     1193.28      9.70 o 
   7   5   1      381.99      363.51      5.50 o 
   8   5   1       51.97       50.24      3.15 o 
   9   5   1      383.22      374.24      6.48 o 
  10   5   1       72.96       80.34      3.99 o 
  11   5   1       59.19       60.16      3.85 o 
  12   5   1       73.27       76.60      4.45 o 
 -12   6   1        4.01        0.89      2.98 o 
 -11   6   1       25.70       21.24      3.32 o 
 -10   6   1       11.21        8.94      2.82 o 
  -9   6   1        5.13        2.35      2.63 o 
  -8   6   1      905.18      929.87     27.18 o 
  -7   6   1       38.19       37.11      2.90 o 
  -6   6   1      594.23      582.39     16.47 o 
  -5   6   1       25.47       32.18      3.58 o 
  -4   6   1      855.17      831.40      6.78 o 
  -3   6   1      790.45      809.10      6.96 o 
  -2   6   1       38.03       27.27      2.00 o 
  -1   6   1      597.53      661.54      5.82 o 
   0   6   1     4733.68     4990.12     15.37 o 
   1   6   1      685.81      704.61      5.68 o 
   2   6   1      502.74      545.56      5.22 o 
   3   6   1     1875.93     2005.36     23.10 o 
   4   6   1       36.78       34.00      1.82 o 
   5   6   1     2205.51     2222.14     19.48 o 
   6   6   1      587.12      599.62     12.46 o 
   7   6   1        2.16        1.81      2.16 o 
   8   6   1      455.38      453.50     11.49 o 
   9   6   1        9.03        7.21      2.70 o 
  10   6   1       24.44       22.99      2.77 o 
  11   6   1        9.26        6.23      3.37 o 
  12   6   1        2.85        0.90      3.15 o 
 -12   7   1        0.47       -2.90      3.20 o 
 -11   7   1        0.34       -3.01      3.60 o 
 -10   7   1       18.87       19.11      3.05 o 
  -9   7   1       52.33       58.97      5.36 o 
  -8   7   1       54.12       60.87      3.58 o 
  -7   7   1       12.61       12.68      2.48 o 
  -6   7   1       11.79       16.30      2.28 o 
  -5   7   1      126.11      132.05      3.50 o 
  -4   7   1       50.29       55.95      4.08 o 
  -3   7   1      607.47      642.61      6.01 o 
  -2   7   1      269.04      273.02      4.92 o 
  -1   7   1        8.53        4.74      1.65 o 
   0   7   1       77.71      106.48      2.89 o 
   1   7   1      116.47      130.76      2.02 o 
   2   7   1       96.10      109.91      2.25 o 
   3   7   1        4.96        3.83      1.01 o 
   4   7   1     1283.35     1399.94      9.04 o 
   5   7   1       70.27       62.69      2.71 o 
   6   7   1        2.94        1.91      1.66 o 
   7   7   1      417.52      440.30     11.93 o 
   8   7   1        0.23        1.01      2.51 o 
   9   7   1       61.68       60.61      3.49 o 
  10   7   1        1.84        1.53      2.30 o 
  11   7   1       15.22       10.91      2.97 o 
  12   7   1        4.94       -3.08      3.08 o 
 -11   8   1        0.00        4.82      2.91 o 
 -10   8   1        0.58        6.38      2.84 o 
  -9   8   1        0.41        3.19      2.74 o 
  -8   8   1        8.13        6.47      2.84 o 
  -7   8   1        0.86       -1.70      2.56 o 
  -6   8   1       10.26       14.24      2.42 o 
  -5   8   1       52.23       55.08      2.74 o 
  -4   8   1       82.59       67.72      3.14 o 
  -3   8   1        4.26        2.08      1.57 o 
  -2   8   1      137.59      128.77      3.11 o 
  -1   8   1      211.15      236.70      5.82 o 
   0   8   1       17.72        8.77      1.96 o 
   1   8   1       34.43       58.55      1.70 o 
   2   8   1       30.59       44.79      4.38 o 
   3   8   1        1.93       -0.13      1.43 o 
   4   8   1       18.71       12.34      1.73 o 
   5   8   1      155.74      148.27      2.92 o 
   6   8   1      116.12      120.04      2.85 o 
   7   8   1      134.59      137.87      4.08 o 
   8   8   1        0.38        1.18      2.45 o 
   9   8   1       15.53       13.59      3.03 o 
  10   8   1        0.01        0.11      2.33 o 
  11   8   1        4.88        7.54      2.74 o 
 -11   9   1       24.90       24.42      3.22 o 
 -10   9   1       13.34       13.10      2.88 o 
  -9   9   1        0.09        1.24      2.50 o 
  -8   9   1        0.08        2.23      2.77 o 
  -7   9   1      225.20      226.12      5.18 o 
  -6   9   1       13.65       10.88      2.68 o 
  -5   9   1      292.50      280.07      7.16 o 
  -4   9   1       54.13       58.22      2.75 o 
  -3   9   1       16.68       19.45      2.09 o 
  -2   9   1      190.29      180.39      3.78 o 
  -1   9   1        0.08       -0.15      2.09 o 
   0   9   1       14.78       16.56      2.40 o 
   1   9   1      209.37      222.63      7.29 o 
   2   9   1       14.75       14.41      3.32 o 
   3   9   1       21.42       15.07      3.49 o 
   4   9   1        7.70        5.65      3.42 o 
   5   9   1      622.30      566.86     10.78 o 
   6   9   1        4.95        7.98      2.60 o 
   7   9   1      163.86      153.51      4.39 o 
   8   9   1       12.35       13.08      4.40 o 
   9   9   1       29.84       37.83      5.09 o 
  10   9   1        0.06       -0.27      3.74 o 
  11   9   1        5.35       22.99      5.58 o 
 -10  10   1       12.63       12.47      6.97 o 
  -9  10   1        0.15        0.29      8.53 o 
  -8  10   1       31.98       27.69      2.85 o 
  -7  10   1       16.61       17.71      2.77 o 
  -6  10   1      915.15      870.51      8.97 o 
  -5  10   1       47.65       56.44      4.35 o 
  -4  10   1      510.55      468.49      6.30 o 
  -3  10   1      942.47      904.15     11.89 o 
  -2  10   1       13.69        7.34      2.07 o 
  -1  10   1      208.25      217.32      4.72 o 
   0  10   1       39.71       34.14      2.88 o 
   1  10   1      297.90      283.18      5.40 o 
   2  10   1        2.52        0.12      3.13 o 
   3  10   1       51.91       57.76      4.60 o 
   4  10   1       34.47       34.27      4.38 o 
   5  10   1      319.09      302.41      8.60 o 
   6  10   1      155.22      146.95      5.23 o 
   7  10   1       65.72       69.88      3.49 o 
   8  10   1       15.72        9.68      3.93 o 
   9  10   1        0.22        0.25      4.57 o 
  10  10   1        0.16        8.56      4.67 o 
 -10  11   1        9.75        7.47      5.06 o 
  -9  11   1       22.16       18.59      4.71 o 
  -8  11   1       11.89        4.65      4.28 o 
  -7  11   1        2.13       -4.36      4.36 o 
  -6  11   1        7.87        5.09      4.69 o 
  -5  11   1      138.68      139.76      7.02 o 
  -4  11   1        4.42       18.11      4.62 o 
  -3  11   1      232.03      223.35      7.71 o 
  -2  11   1      156.48      155.53      6.79 o 
  -1  11   1        0.78        0.97      2.42 o 
   0  11   1      630.89      635.58     26.24 o 
   1  11   1        8.23        8.20      2.75 o 
   2  11   1      258.04      260.01      7.81 o 
   3  11   1       36.15       24.82      4.01 o 
   4  11   1       69.09       77.49      5.39 o 
   5  11   1      125.97      130.11      6.54 o 
   6  11   1        3.48        0.50      2.44 o 
   7  11   1       93.10       96.78      3.98 o 
   8  11   1        0.99        4.14      3.62 o 
   9  11   1        8.51       15.35      5.31 o 
  -9  12   1        2.42        8.09      4.42 o 
  -8  12   1       38.56       40.84      5.33 o 
  -7  12   1        0.22       -1.51      3.66 o 
  -6  12   1       14.93       21.08      4.73 o 
  -5  12   1       54.20       42.56      4.91 o 
  -4  12   1        1.66        7.29      4.26 o 
  -3  12   1        0.71        1.64      3.73 o 
  -2  12   1      157.90      147.24      6.91 o 
  -1  12   1      395.32      407.49      6.98 o 
   0  12   1        5.11        6.84      2.89 o 
   1  12   1      750.62      726.77     10.64 o 
   2  12   1        8.49        8.04      3.97 o 
   3  12   1      125.42      123.18      6.12 o 
   4  12   1       94.78      101.69      5.90 o 
   5  12   1       16.09       13.84      3.84 o 
   6  12   1       26.21       26.73      2.92 o 
   7  12   1        2.90       -1.29      6.82 o 
   8  12   1        7.40        6.44      4.50 o 
   9  12   1       19.72       15.31      3.46 o 
  -8  13   1        0.41        0.34      4.15 o 
  -7  13   1        7.19       19.65      4.77 o 
  -6  13   1       99.19       98.34      6.41 o 
  -5  13   1       78.29       82.71      6.05 o 
  -4  13   1       46.56       56.96      5.54 o 
  -3  13   1      157.91      156.58      7.28 o 
  -2  13   1       46.43       46.00      5.00 o 
  -1  13   1       48.44       48.43      3.47 o 
   0  13   1      262.90      243.97      5.78 o 
   1  13   1        9.57        7.57      4.41 o 
   2  13   1      196.74      204.10      7.94 o 
   3  13   1       18.69       17.14      3.91 o 
   4  13   1       18.76       18.82      3.79 o 
   5  13   1        8.45       16.53      4.42 o 
   6  13   1       90.63       99.59     11.68 o 
   7  13   1       11.55        9.72      2.82 o 
   8  13   1       44.98       39.63      4.74 o 
  -7  14   1       18.26       20.73      5.45 o 
  -6  14   1        0.52        2.72      4.35 o 
  -5  14   1       32.44       26.52      5.22 o 
  -4  14   1       55.69       50.05      5.10 o 
  -3  14   1       18.03       14.69      4.36 o 
  -2  14   1       65.53       69.59      5.60 o 
  -1  14   1        6.25        7.80      2.81 o 
   0  14   1        0.14        2.25      2.53 o 
   1  14   1       27.19       16.41      4.26 o 
   2  14   1       33.32       35.69      4.44 o 
   3  14   1       88.89       95.24      6.45 o 
   4  14   1        0.01       -1.70      3.60 o 
   5  14   1       53.68       71.97      5.90 o 
   6  14   1        3.65       13.99      3.04 o 
   7  14   1        6.23       18.34      6.01 o 
  -5  15   1        6.59       13.89      5.43 o 
  -4  15   1        0.52       -3.03      4.49 o 
  -3  15   1        8.96        1.41      3.71 o 
  -2  15   1        1.46       -1.63      3.80 o 
  -1  15   1        5.47        8.41      2.75 o 
   0  15   1        0.84        4.20      2.67 o 
   1  15   1       14.39       19.94      3.97 o 
   2  15   1        1.50        3.77      4.51 o 
   3  15   1        1.43        4.36      4.52 o 
   4  15   1       46.32       52.77      5.35 o 
   5  15   1       38.23       49.75      9.56 o 
  -3  16   1       24.15       17.57      4.76 o 
  -2  16   1        8.40        7.04      4.08 o 
  -1  16   1        7.19       15.27      4.14 o 
   0  16   1       28.55       23.89      3.91 o 
   1  16   1        4.25        6.35      3.75 o 
   2  16   1        1.82       -3.43      3.43 o 
   3  16   1       42.43       34.45      4.66 o 
 -13   0   2        0.38        4.61      3.38 o 
 -12   0   2       72.35       98.01      6.11 o 
 -11   0   2       11.29       13.54      2.64 o 
 -10   0   2      180.32      188.93      4.69 o 
  -9   0   2      505.55      480.49      6.59 o 
  -8   0   2      493.46      510.45     10.60 o 
  -7   0   2      320.41      298.46      8.04 o 
  -6   0   2      287.69      287.61      7.85 o 
  -5   0   2     5125.17     5149.10     16.78 o 
  -4   0   2     4475.00     4969.05     34.68 o 
  -3   0   2     6249.11     5990.34     11.45 o 
  -2   0   2     2445.87     2319.48     28.00 o 
  -1   0   2     2094.81     2128.68     12.89 o 
   0   0   2    24682.42    19636.16    194.64 o 
   1   0   2    22598.24    19061.47     85.89 o 
   2   0   2    14663.24    13531.88     80.32 o 
   3   0   2      822.57      779.24      7.20 o 
   4   0   2        7.27       23.11      1.84 o 
   5   0   2       13.48       10.27      1.61 o 
   6   0   2      166.11      167.79      3.23 o 
   7   0   2       12.98       10.65      3.10 o 
   8   0   2      278.34      258.40      7.83 o 
   9   0   2      177.23      155.14      6.94 o 
  10   0   2        0.09       -0.19      3.45 o 
  11   0   2      138.87      127.64      7.26 o 
  12   0   2       16.64       16.73      4.86 o 
  13   0   2       13.36       10.04      4.73 o 
 -13   1   2       30.76       30.55      4.38 o 
 -12   1   2        0.01        1.45      2.32 o 
 -11   1   2       83.40       88.04      2.76 o 
 -10   1   2       35.93       29.24      1.98 o 
  -9   1   2      383.83      397.77      4.22 o 
  -8   1   2      161.05      155.10      3.97 o 
  -7   1   2      482.85      456.86     10.16 o 
  -6   1   2       79.60       75.42      1.68 o 
  -5   1   2      514.50      538.24      6.20 o 
  -4   1   2     3429.43     3377.98     22.11 o 
  -3   1   2        0.08        3.85      0.67 o 
  -2   1   2     2010.27     2004.64      9.02 o 
  -1   1   2     2145.29     2085.81      9.68 o 
   0   1   2      288.09      318.36      3.88 o 
   1   1   2     9991.67     9127.13     41.19 o 
   2   1   2     4228.51     4125.64     14.13 o 
   3   1   2      718.79      691.42      3.41 o 
   4   1   2        0.77        1.38      0.76 o 
   5   1   2       39.74       30.60      1.08 o 
   6   1   2       18.99       26.79      1.80 o 
   7   1   2        2.77        2.26      1.58 o 
   8   1   2      105.75      107.16      4.14 o 
   9   1   2      296.69      287.34      8.16 o 
  10   1   2       29.63       25.12      3.12 o 
  11   1   2        0.02       -2.72      3.38 o 
  12   1   2       42.11       39.07      4.70 o 
  13   1   2        8.95        3.98      9.58 o 
 -13   2   2        0.06       -1.39      3.30 o 
 -12   2   2       20.72       22.85      3.20 o 
 -11   2   2       24.57       28.05      2.51 o 
 -10   2   2       26.37       30.25      2.03 o 
  -9   2   2       76.93       75.10      2.30 o 
  -8   2   2      211.86      197.20      2.95 o 
  -7   2   2      119.60      116.84      3.19 o 
  -6   2   2      150.90      163.05      2.71 o 
  -5   2   2     2846.90     2923.48      8.42 o 
  -4   2   2       18.42       26.29      0.84 o 
  -3   2   2     3108.52     3162.91     20.99 o 
  -2   2   2        6.90        4.01      0.45 o 
  -1   2   2       16.20       14.13      0.76 o 
   0   2   2     2189.57     2092.01     12.01 o 
   1   2   2       62.63       56.21      0.95 o 
   2   2   2     1002.27     1130.92      8.96 o 
   3   2   2      273.89      231.54      2.08 o 
   4   2   2       38.23       44.44      1.45 o 
   5   2   2        0.01        0.66      0.92 o 
   6   2   2      498.78      537.01      7.71 o 
   7   2   2       80.00       85.02      4.78 o 
   8   2   2      350.34      333.57      8.69 o 
   9   2   2        0.16       -0.62      4.50 o 
  10   2   2        2.11        2.62      2.73 o 
  11   2   2       23.18       24.83      5.01 o 
  12   2   2        3.48        2.14      4.22 o 
  13   2   2       19.14       25.39      7.23 o 
 -13   3   2        0.04       -4.13      4.13 o 
 -12   3   2        1.36       -1.51      2.70 o 
 -11   3   2        2.03       -0.37      2.62 o 
 -10   3   2        2.21        3.40      1.68 o 
  -9   3   2      139.87      128.01      2.77 o 
  -8   3   2       77.37       76.58      2.54 o 
  -7   3   2      203.09      204.87      3.22 o 
  -6   3   2      533.97      524.52      4.42 o 
  -5   3   2        2.24        2.06      0.68 o 
  -4   3   2     1084.29     1122.39     14.41 o 
  -3   3   2       58.60       65.02      0.86 o 
  -2   3   2       59.43       58.32      0.78 o 
  -1   3   2     1625.24     1604.96     15.40 o 
   0   3   2     7285.87     7127.22     30.82 o 
   1   3   2     9949.89     9782.47     32.05 o 
   2   3   2     2892.04     2963.28     11.16 o 
   3   3   2      443.81      440.09      3.10 o 
   4   3   2      400.08      427.92      5.39 o 
   5   3   2       35.42       38.33      1.25 o 
   6   3   2        7.40        8.50      1.08 o 
   7   3   2       57.82       59.32      2.79 o 
   8   3   2        0.64       -1.37      2.76 o 
   9   3   2        3.04        3.00      4.19 o 
  10   3   2        4.33        9.53      4.25 o 
  11   3   2       23.45       26.15      3.72 o 
  12   3   2       12.35       12.28      3.50 o 
 -12   4   2        7.96        4.06      3.34 o 
 -11   4   2        0.49       -0.81      2.60 o 
 -10   4   2        1.91       -0.63      2.54 o 
  -9   4   2        1.37        1.24      2.39 o 
  -8   4   2       28.08       30.03      2.66 o 
  -7   4   2       18.61       15.58      2.41 o 
  -6   4   2        9.81        7.78      1.38 o 
  -5   4   2      673.29      766.92      3.81 o 
  -4   4   2       54.75       53.07      1.56 o 
  -3   4   2     1149.65     1224.10      5.32 o 
  -2   4   2      822.46      911.17      4.59 o 
  -1   4   2       98.04      103.14      1.68 o 
   0   4   2      387.87      543.86      3.45 o 
   1   4   2       41.16       28.87      1.26 o 
   2   4   2      535.65      569.64      7.82 o 
   3   4   2       43.18       35.39      1.13 o 
   4   4   2      395.23      428.01      3.24 o 
   5   4   2       14.91       20.30      1.20 o 
   6   4   2       57.07       65.52      2.13 o 
   7   4   2        4.29        1.43      2.28 o 
   8   4   2       33.51       31.33      3.01 o 
   9   4   2       25.01       23.48      2.91 o 
  10   4   2        3.07        5.78      4.60 o 
  11   4   2       14.85       16.90      5.10 o 
  12   4   2       68.42       78.74      4.85 o 
 -12   5   2       12.92        9.68      4.17 o 
 -11   5   2        1.18       -1.41      2.77 o 
 -10   5   2       22.49       16.43      3.36 o 
  -9   5   2        9.54        7.35      2.54 o 
  -8   5   2       52.67       51.44      3.08 o 
  -7   5   2      119.81      101.84      7.24 o 
  -6   5   2        2.58        3.83      1.92 o 
  -5   5   2       25.40       21.30      1.96 o 
  -4   5   2      717.13      750.94     12.53 o 
  -3   5   2      239.05      206.87      6.37 o 
  -2   5   2       12.27       12.11      1.51 o 
  -1   5   2       31.77       23.16      1.49 o 
   0   5   2       29.75       27.89      1.58 o 
   1   5   2      659.84      611.93      5.01 o 
   2   5   2      268.16      306.43      3.20 o 
   3   5   2      157.80      155.87      1.90 o 
   4   5   2       69.71       77.92      2.87 o 
   5   5   2       22.90       15.75      1.17 o 
   6   5   2      470.98      456.25      4.58 o 
   7   5   2       17.95       15.30      1.75 o 
   8   5   2      241.69      239.80      5.06 o 
   9   5   2        6.52        4.11      2.71 o 
  10   5   2       28.33       29.67      3.12 o 
  11   5   2        3.69        8.25      4.75 o 
  12   5   2       22.13       21.30      5.59 o 
 -12   6   2       22.85       19.51      4.89 o 
 -11   6   2        4.90        3.85      2.81 o 
 -10   6   2        7.30        9.67      3.04 o 
  -9   6   2        2.69        2.28      2.34 o 
  -8   6   2        9.05        5.10      2.79 o 
  -7   6   2      427.61      416.99     10.67 o 
  -6   6   2        4.10        4.23      3.27 o 
  -5   6   2       78.26       61.66      2.63 o 
  -4   6   2        1.70        0.84      1.02 o 
  -3   6   2       43.55       62.81      1.66 o 
  -2   6   2        3.04        2.72      1.52 o 
  -1   6   2        1.73        0.73      1.51 o 
   0   6   2      701.04      626.20     12.13 o 
   1   6   2      414.92      446.33      6.56 o 
   2   6   2       34.31       52.14      1.18 o 
   3   6   2      158.63      194.69      2.68 o 
   4   6   2      140.76      113.37      2.83 o 
   5   6   2      491.21      447.59     11.24 o 
   6   6   2      747.98      767.66      9.83 o 
   7   6   2      524.49      483.43      7.89 o 
   8   6   2       63.35       68.90      3.46 o 
   9   6   2       79.68       76.24      5.05 o 
  10   6   2        1.60        2.93      2.44 o 
  11   6   2        0.02        2.73      4.83 o 
  12   6   2       10.71        5.04      4.50 o 
 -12   7   2        0.27        3.27      3.15 o 
 -11   7   2       74.52       88.60      7.44 o 
 -10   7   2        0.45        7.33      3.19 o 
  -9   7   2        4.67        0.94      2.71 o 
  -8   7   2      142.56      142.59      6.66 o 
  -7   7   2       27.24       22.66      2.67 o 
  -6   7   2      948.75      905.61      8.40 o 
  -5   7   2       57.57       47.15      2.55 o 
  -4   7   2      204.41      187.27      3.78 o 
  -3   7   2      109.87      119.33      5.43 o 
  -2   7   2       33.50       21.08      1.55 o 
  -1   7   2      529.65      647.00      6.23 o 
   0   7   2      860.94      818.31      6.90 o 
   1   7   2      254.16      285.74      5.82 o 
   2   7   2      159.23      153.88      3.09 o 
   3   7   2      651.89      664.20      6.47 o 
   4   7   2       12.52       18.01      1.45 o 
   5   7   2      416.10      422.43      4.39 o 
   6   7   2       10.37       12.88      1.77 o 
   7   7   2      185.76      179.17      3.48 o 
   8   7   2        0.31       -0.53      2.28 o 
   9   7   2       14.11       11.60      2.68 o 
  10   7   2       12.77        7.55      3.13 o 
  11   7   2        5.31        0.63      4.72 o 
 -11   8   2        7.84       11.59      2.95 o 
 -10   8   2       93.85       99.03      4.34 o 
  -9   8   2       61.07       64.99      3.65 o 
  -8   8   2       56.28       65.92      4.28 o 
  -7   8   2       77.10       71.83      3.45 o 
  -6   8   2        2.30        1.98      2.32 o 
  -5   8   2      226.24      209.85      4.40 o 
  -4   8   2       12.48        9.43      1.95 o 
  -3   8   2      103.14       92.65      2.99 o 
  -2   8   2       20.09       14.07      1.50 o 
  -1   8   2       44.46       39.25      2.49 o 
   0   8   2      611.25      566.32      6.28 o 
   1   8   2      520.76      575.22      8.63 o 
   2   8   2      781.53      761.14     10.28 o 
   3   8   2      133.06      138.21      3.86 o 
   4   8   2      480.20      481.96      6.22 o 
   5   8   2       20.14       14.66      2.41 o 
   6   8   2       28.03       36.42      2.89 o 
   7   8   2        4.04        3.03      2.43 o 
   8   8   2       76.11       70.50      5.33 o 
   9   8   2       19.17       15.68      3.93 o 
  10   8   2        0.22       -3.66      4.69 o 
  11   8   2       35.65       35.61      6.08 o 
 -11   9   2       39.16       44.05      4.49 o 
 -10   9   2        8.43       14.26      3.24 o 
  -9   9   2       46.16       51.02      3.56 o 
  -8   9   2      176.09      178.66      5.04 o 
  -7   9   2      159.59      145.73      6.61 o 
  -6   9   2      187.51      174.27      5.59 o 
  -5   9   2       79.56       72.75      3.27 o 
  -4   9   2        6.01        5.84      2.08 o 
  -3   9   2        9.33        4.96      1.97 o 
  -2   9   2      380.20      363.08      4.77 o 
  -1   9   2      462.15      493.26      6.34 o 
   0   9   2      457.11      467.78     12.60 o 
   1   9   2      784.25      780.88     10.76 o 
   2   9   2       35.56       42.53      3.63 o 
   3   9   2      371.66      367.87      8.06 o 
   4   9   2       58.44       57.02      3.38 o 
   5   9   2      143.79      149.76      4.21 o 
   6   9   2       16.38        9.62      2.51 o 
   7   9   2        5.90       13.30      4.65 o 
   8   9   2       77.57       96.11      6.17 o 
   9   9   2       19.74       33.33      4.85 o 
  10   9   2        6.00       13.61      5.25 o 
 -10  10   2        7.60        3.97      4.30 o 
  -9  10   2        2.64       -0.95      2.74 o 
  -8  10   2      154.35      142.93      4.61 o 
  -7  10   2        4.05        2.60      2.63 o 
  -6  10   2        5.28        5.10      2.63 o 
  -5  10   2      717.91      724.38     15.58 o 
  -4  10   2        0.25        2.17      2.63 o 
  -3  10   2     1216.27     1194.75     24.85 o 
  -2  10   2       12.73       12.52      2.31 o 
  -1  10   2      125.71      129.43      4.97 o 
   0  10   2      293.82      294.34      5.35 o 
   1  10   2       12.92       18.05      3.26 o 
   2  10   2      205.11      221.51      6.74 o 
   3  10   2       79.44       78.08      4.59 o 
   4  10   2       41.73       40.61      2.90 o 
   5  10   2        0.56       -0.26      2.34 o 
   6  10   2        0.40        0.50      2.54 o 
   7  10   2       31.75       30.02      3.06 o 
   8  10   2       34.64       43.23      5.25 o 
   9  10   2        0.01        2.45      3.33 o 
  10  10   2        0.96       11.81      3.89 o 
 -10  11   2       17.03       22.61      7.43 o 
  -9  11   2        8.12        5.48      3.01 o 
  -8  11   2        0.24       -0.76      2.61 o 
  -7  11   2      108.74      116.44      4.31 o 
  -6  11   2        0.19        0.95      2.37 o 
  -5  11   2       30.45       35.12      2.99 o 
  -4  11   2     1229.56     1198.25     26.04 o 
  -3  11   2       91.73       83.49      6.39 o 
  -2  11   2      538.05      515.68     15.08 o 
  -1  11   2       65.87       60.53      3.43 o 
   0  11   2        4.63        6.28      3.08 o 
   1  11   2        8.04        6.93      3.16 o 
   2  11   2      218.09      220.45      7.18 o 
   3  11   2        4.24        6.94      3.37 o 
   4  11   2        0.02       -3.03      3.03 o 
   5  11   2        1.94        2.79      2.56 o 
   6  11   2        1.73        0.82      2.33 o 
   7  11   2        6.08        9.82      6.94 o 
   8  11   2        6.88        2.67      3.71 o 
   9  11   2       10.92       13.28      4.23 o 
  -9  12   2        0.37        1.23      4.25 o 
  -8  12   2       50.14       51.04      6.02 o 
  -7  12   2        6.16        9.25      3.92 o 
  -6  12   2       47.79       49.37      6.00 o 
  -5  12   2        3.58        6.09      4.33 o 
  -4  12   2       24.35       24.17      5.14 o 
  -3  12   2       71.65       64.81      5.43 o 
  -2  12   2        2.12       -1.90      4.51 o 
  -1  12   2       18.84       11.95      3.12 o 
   0  12   2       33.86       29.43      3.12 o 
   1  12   2        0.01        1.01      3.70 o 
   2  12   2       14.28       12.84      3.55 o 
   3  12   2       31.36       25.74      4.25 o 
   4  12   2        0.29       -0.21      2.38 o 
   5  12   2       11.36       10.34      2.77 o 
   6  12   2        0.28       -3.39      5.02 o 
   7  12   2       14.39       16.34      3.82 o 
   8  12   2       10.09        2.98      3.21 o 
  -8  13   2        0.18        6.81      4.71 o 
  -7  13   2       33.40       30.98      4.91 o 
  -6  13   2      111.97      118.43      7.65 o 
  -5  13   2        2.40        4.82      4.96 o 
  -4  13   2       38.72       37.83      5.07 o 
  -3  13   2       32.68       30.02      4.77 o 
  -2  13   2       63.31       74.78      6.36 o 
  -1  13   2       31.50       33.75      3.20 o 
   0  13   2       17.57       14.52      2.88 o 
   1  13   2       72.94       78.68      5.28 o 
   2  13   2       35.42       35.94      4.39 o 
   3  13   2       13.93       11.01      4.22 o 
   4  13   2       16.80       21.56      3.01 o 
   5  13   2       29.94       27.47      3.14 o 
   6  13   2        7.28        5.76      3.74 o 
   7  13   2       94.75       95.67      5.27 o 
   8  13   2       11.43       -0.77      4.36 o 
  -7  14   2        2.71        2.23      4.57 o 
  -6  14   2        3.13        9.68      4.81 o 
  -5  14   2       46.46       45.72      5.67 o 
  -4  14   2        1.00        1.94      4.45 o 
  -3  14   2       56.39       47.81      5.97 o 
  -2  14   2       16.28       11.96      5.15 o 
  -1  14   2       14.72       20.91      2.87 o 
   0  14   2       95.90       90.40      4.28 o 
   1  14   2        6.59        0.46      3.98 o 
   2  14   2      136.38      140.25      7.06 o 
   3  14   2        6.90       10.61      4.10 o 
   4  14   2       20.63       19.62      4.30 o 
   5  14   2       38.54       45.85      4.59 o 
   6  14   2       37.37       46.32      3.87 o 
  -5  15   2        0.14        0.76      4.71 o 
  -4  15   2       68.59       71.35      6.02 o 
  -3  15   2       51.12       49.18      6.40 o 
  -2  15   2       47.41       50.90      5.71 o 
  -1  15   2       46.48       48.63      3.56 o 
   0  15   2       40.45       45.99      4.77 o 
   1  15   2      150.38      149.00      7.48 o 
   2  15   2        8.56        2.64      3.93 o 
   3  15   2      117.88      137.70      5.16 o 
   4  15   2        0.71        1.60      3.06 o 
   5  15   2       29.15       44.93      3.83 o 
  -3  16   2       62.13       69.48      6.39 o 
  -2  16   2       20.34       27.70      5.15 o 
  -1  16   2       40.03       35.59      5.38 o 
   0  16   2       43.50       47.71      4.98 o 
   1  16   2        5.57        7.44      3.70 o 
   2  16   2       83.48       76.83      6.09 o 
   3  16   2        1.00       -2.83      2.83 o 
 -13   1   3        5.29        7.29      7.13 o 
 -12   1   3       14.49       13.45      2.89 o 
 -11   1   3        1.20        0.27      2.31 o 
 -10   1   3       69.40       54.90      3.15 o 
  -9   1   3       12.43       17.67      2.22 o 
  -8   1   3       60.56       54.12      2.11 o 
  -7   1   3      436.04      418.80      4.53 o 
  -6   1   3      139.73      138.19      4.54 o 
  -5   1   3     1022.05     1068.16     14.29 o 
  -4   1   3      140.65      178.57      1.42 o 
  -3   1   3      557.67      590.96      3.80 o 
  -2   1   3      118.28      104.70      1.26 o 
  -1   1   3     2954.14     2846.97      6.83 o 
   0   1   3       45.69       52.04      0.95 o 
   1   1   3     2198.49     2372.27     13.06 o 
   2   1   3       49.67       62.22      1.34 o 
   3   1   3      130.79      136.38      1.90 o 
   4   1   3      415.18      493.15      3.52 o 
   5   1   3        2.03        1.86      0.89 o 
   6   1   3      116.94      124.45      2.12 o 
   7   1   3       84.14       76.37      2.19 o 
   8   1   3      523.81      516.79     10.41 o 
   9   1   3        1.93        0.89      3.18 o 
  10   1   3        3.90        1.55      2.77 o 
  11   1   3        0.01       -3.00      3.00 o 
  12   1   3        6.23        4.55      3.44 o 
 -13   2   3        4.65       -0.17     10.01 o 
 -12   2   3        4.52        6.49      2.86 o 
 -11   2   3       12.54       12.61      2.36 o 
 -10   2   3       49.07       49.96      2.43 o 
  -9   2   3      134.21      121.79      3.05 o 
  -8   2   3        0.28        0.45      1.30 o 
  -7   2   3        3.71        4.19      1.15 o 
  -6   2   3       73.45       77.71      1.68 o 
  -5   2   3        0.09        0.15      0.74 o 
  -4   2   3      929.41      940.62      6.93 o 
  -3   2   3      425.06      492.07      2.13 o 
  -2   2   3     2112.93     2056.59      7.76 o 
  -1   2   3      519.79      495.11      2.13 o 
   0   2   3      422.53      484.13      2.65 o 
   1   2   3       76.28       93.39      1.28 o 
   2   2   3      238.65      241.12      2.80 o 
   3   2   3       39.36       49.74      1.51 o 
   4   2   3      834.25      934.33     15.48 o 
   5   2   3        1.83        2.91      1.10 o 
   6   2   3        2.00        0.88      1.15 o 
   7   2   3       68.68       61.41      3.64 o 
   8   2   3      239.65      237.50      7.78 o 
   9   2   3      306.79      313.11      9.12 o 
  10   2   3       10.31        8.97      2.91 o 
  11   2   3        1.48        2.23      3.21 o 
  12   2   3        0.16        1.74      2.89 o 
 -12   3   3       26.77       17.74      4.39 o 
 -11   3   3        4.20        4.55      2.23 o 
 -10   3   3       60.39       71.83      5.26 o 
  -9   3   3      282.40      275.29      4.19 o 
  -8   3   3       62.17       58.58      2.25 o 
  -7   3   3       74.51       54.81      2.01 o 
  -6   3   3       67.99       74.21      2.00 o 
  -5   3   3      206.28      204.72      2.67 o 
  -4   3   3      448.45      422.04      2.28 o 
  -3   3   3      435.42      605.40      3.38 o 
  -2   3   3      451.42      508.52      3.45 o 
  -1   3   3      540.65      562.13      3.35 o 
   0   3   3     1052.59     1012.12      3.90 o 
   1   3   3     3318.72     3532.11     25.09 o 
   2   3   3       53.76       35.29      1.18 o 
   3   3   3     2567.19     2824.59      8.83 o 
   4   3   3      156.84      137.10      2.05 o 
   5   3   3       12.02        9.63      1.26 o 
   6   3   3      113.16      117.07      2.50 o 
   7   3   3       78.26       80.79      3.08 o 
   8   3   3      338.28      339.14      8.87 o 
   9   3   3        6.11        8.83      3.93 o 
  10   3   3        6.13        9.55      4.16 o 
  11   3   3       19.32       23.48      3.64 o 
  12   3   3        0.45        7.63      5.90 o 
 -12   4   3        0.03        1.90      4.16 o 
 -11   4   3      128.69      126.57      4.50 o 
 -10   4   3        4.20        4.82      2.07 o 
  -9   4   3      100.44      114.60      4.64 o 
  -8   4   3       93.28       83.15      2.56 o 
  -7   4   3       84.99       89.10      2.41 o 
  -6   4   3      349.45      341.92      4.27 o 
  -5   4   3       25.94       22.85      1.37 o 
  -4   4   3       17.11       27.06      0.78 o 
  -3   4   3      166.30      175.38      1.61 o 
  -2   4   3      290.89      366.25      2.98 o 
  -1   4   3        1.02        0.88      0.85 o 
   0   4   3     3095.56     3112.60     25.82 o 
   1   4   3      449.00      457.13      2.90 o 
   2   4   3        7.17        4.25      1.06 o 
   3   4   3     3442.42     3530.31     15.14 o 
   4   4   3        7.23        7.89      1.06 o 
   5   4   3      477.27      456.90      4.28 o 
   6   4   3       34.38       40.65      5.65 o 
   7   4   3      193.82      187.60      7.04 o 
   8   4   3       31.25       24.66      4.76 o 
   9   4   3        8.72       11.09      4.20 o 
  10   4   3       24.63       37.04      5.03 o 
  11   4   3        4.15       15.01      5.08 o 
  12   4   3       28.60       34.48      7.12 o 
 -12   5   3       51.70       55.39      5.86 o 
 -11   5   3        0.02        2.02      2.84 o 
 -10   5   3      159.75      154.94      5.54 o 
  -9   5   3        6.21        5.16      2.37 o 
  -8   5   3       92.70       82.68      3.57 o 
  -7   5   3      236.15      210.53      3.43 o 
  -6   5   3       68.28       65.50      2.09 o 
  -5   5   3      185.95      178.95      3.64 o 
  -4   5   3      308.21      333.25      2.47 o 
  -3   5   3      525.63      511.90      6.58 o 
  -2   5   3      220.84      273.71      5.53 o 
  -1   5   3      113.98      128.16      2.04 o 
   0   5   3      248.17      229.64      5.11 o 
   1   5   3     3929.88     3999.94     18.17 o 
   2   5   3      486.48      460.83      3.99 o 
   3   5   3      136.77      146.41      2.55 o 
   4   5   3     1227.41     1236.52     17.99 o 
   5   5   3       51.13       39.93      1.70 o 
   6   5   3      327.95      338.44      5.65 o 
   7   5   3      295.48      301.82      5.36 o 
   8   5   3       14.28       13.36      4.65 o 
   9   5   3        4.61        7.23      4.29 o 
  10   5   3       13.96       17.69      4.33 o 
  11   5   3       79.84      100.99      7.05 o 
  12   5   3       15.64       10.77      5.10 o 
 -12   6   3        1.08        1.79      3.77 o 
 -11   6   3       33.64       37.37      3.72 o 
 -10   6   3        0.00       -1.16      2.65 o 
  -9   6   3       47.01       45.90      3.23 o 
  -8   6   3      327.66      306.81      5.66 o 
  -7   6   3       28.24       37.21      2.88 o 
  -6   6   3      198.56      212.35      4.38 o 
  -5   6   3      115.74      113.15      4.32 o 
  -4   6   3        3.30        1.57      0.95 o 
  -3   6   3       63.73       56.20      1.95 o 
  -2   6   3        5.48        4.36      1.08 o 
  -1   6   3       26.77       23.02      1.39 o 
   0   6   3     3641.19     3891.44     26.74 o 
   1   6   3     1049.18     1058.86     13.54 o 
   2   6   3      786.44      913.25      8.50 o 
   3   6   3      261.14      262.17      5.88 o 
   4   6   3       73.01       90.21      1.81 o 
   5   6   3      450.12      480.83      4.58 o 
   6   6   3      156.38      155.40      3.62 o 
   7   6   3       64.59       70.40      2.59 o 
   8   6   3      193.58      202.01      7.72 o 
   9   6   3       37.25       39.63      4.80 o 
  10   6   3       65.97       55.58      5.21 o 
  11   6   3        9.63        7.27      4.69 o 
 -11   7   3        0.74        7.42      2.91 o 
 -10   7   3       13.70       12.70      2.85 o 
  -9   7   3        4.88        2.59      2.66 o 
  -8   7   3       28.40       39.94      3.02 o 
  -7   7   3      168.36      153.55      4.38 o 
  -6   7   3       89.97       90.44      5.61 o 
  -5   7   3       29.36       28.84      2.41 o 
  -4   7   3        8.54       10.37      1.36 o 
  -3   7   3       10.52       10.93      1.37 o 
  -2   7   3      103.33      127.52      2.82 o 
  -1   7   3        0.20        2.91      1.27 o 
   0   7   3      232.65      263.32      4.39 o 
   1   7   3        2.91        2.50      1.33 o 
   2   7   3       98.79       97.32      2.32 o 
   3   7   3        2.39        2.25      1.27 o 
   4   7   3       24.09       33.04      2.46 o 
   5   7   3        2.20        0.41      2.23 o 
   6   7   3      118.78      116.01      4.79 o 
   7   7   3      330.56      323.04      5.95 o 
   8   7   3       24.63       17.69      3.91 o 
   9   7   3       68.14       63.95      5.72 o 
  10   7   3        3.26        1.59      3.94 o 
  11   7   3        1.11       -3.82      3.82 o 
 -11   8   3        5.85       10.89      3.21 o 
 -10   8   3        0.31        1.18      3.10 o 
  -9   8   3       61.19       48.12      3.37 o 
  -8   8   3       37.73       22.68      2.92 o 
  -7   8   3        7.76        5.06      2.60 o 
  -6   8   3      417.84      400.56      6.23 o 
  -5   8   3       16.83       19.50      2.44 o 
  -4   8   3       20.53       23.23      1.69 o 
  -3   8   3      112.17      104.43      3.31 o 
  -2   8   3      252.36      243.52      4.23 o 
  -1   8   3       63.35       72.92      2.20 o 
   0   8   3        3.53        5.05      1.50 o 
   1   8   3      470.64      452.31      8.89 o 
   2   8   3      160.11      173.61      3.11 o 
   3   8   3       29.85       34.47      1.99 o 
   4   8   3        4.84        7.12      2.29 o 
   5   8   3        0.13        1.91      4.23 o 
   6   8   3       76.52       67.03      3.46 o 
   7   8   3       24.25       17.00      2.97 o 
   8   8   3       27.45       18.80      4.71 o 
   9   8   3        0.85       -2.84      4.35 o 
  10   8   3        4.96        0.51      4.05 o 
  11   8   3        2.04       -3.77      3.77 o 
 -11   9   3        4.83        7.33      4.98 o 
 -10   9   3       15.67       12.57      3.01 o 
  -9   9   3       18.85       18.39      3.17 o 
  -8   9   3        0.23       -0.55      2.77 o 
  -7   9   3      265.40      257.29      5.60 o 
  -6   9   3        6.69        8.00      2.70 o 
  -5   9   3      376.01      338.01      5.84 o 
  -4   9   3       18.66       14.46      2.55 o 
  -3   9   3      242.01      225.98      4.74 o 
  -2   9   3      359.75      352.02     12.40 o 
  -1   9   3        8.58        8.86      2.15 o 
   0   9   3      401.12      389.63      5.67 o 
   1   9   3      178.25      163.12      3.95 o 
   2   9   3      162.22      159.47      5.74 o 
   3   9   3       23.54       22.08      2.32 o 
   4   9   3       18.15       17.99      2.47 o 
   5   9   3      166.02      162.88      4.53 o 
   6   9   3      322.14      333.42      6.55 o 
   7   9   3      129.91      123.59      6.29 o 
   8   9   3       11.11       15.63      4.22 o 
   9   9   3        9.53        8.53      3.84 o 
  10   9   3        6.38        8.22      3.91 o 
 -10  10   3        8.11        6.90      3.50 o 
  -9  10   3        9.93       12.59      2.88 o 
  -8  10   3       57.32       55.67      5.25 o 
  -7  10   3        0.45       -0.47      2.48 o 
  -6  10   3      514.79      503.46     10.55 o 
  -5  10   3      186.95      184.54      9.35 o 
  -4  10   3      927.48      923.43      9.38 o 
  -3  10   3       50.30       54.72      3.45 o 
  -2  10   3      905.15      883.10     15.29 o 
  -1  10   3      392.94      384.58     12.93 o 
   0  10   3      135.44      154.02      3.39 o 
   1  10   3       60.08       69.49      3.19 o 
   2  10   3       41.99       46.70      2.89 o 
   3  10   3        1.19        0.93      2.16 o 
   4  10   3       42.08       30.58      2.80 o 
   5  10   3      113.66      116.75      6.75 o 
   6  10   3        5.68        6.02      2.52 o 
   7  10   3       25.40       28.07      3.06 o 
   8  10   3        0.03       10.07      3.58 o 
   9  10   3        1.89        7.70      4.00 o 
  10  10   3        1.90       11.33      3.81 o 
  -9  11   3        7.79        4.52      2.93 o 
  -8  11   3       93.94       97.28      4.26 o 
  -7  11   3       19.99       17.96      2.84 o 
  -6  11   3        0.32        0.54      2.40 o 
  -5  11   3      234.84      219.47      8.48 o 
  -4  11   3        0.11       -0.69      2.59 o 
  -3  11   3      161.03      146.98      7.96 o 
  -2  11   3       71.63       68.18      5.72 o 
  -1  11   3       86.43       80.23      3.77 o 
   0  11   3      281.74      251.77     13.25 o 
   1  11   3        8.52       10.84      2.56 o 
   2  11   3      643.34      627.18      8.01 o 
   3  11   3       41.72       50.44      3.24 o 
   4  11   3       14.03       16.70      3.75 o 
   5  11   3        9.09        6.95      2.92 o 
   6  11   3       63.99       72.40     11.07 o 
   7  11   3       35.02       29.96      3.11 o 
   8  11   3       49.29       55.78      5.01 o 
   9  11   3       22.77       35.09      5.69 o 
  -8  12   3       57.89       62.84      3.95 o 
  -7  12   3      105.02      104.31      4.35 o 
  -6  12   3       21.30       22.35      3.04 o 
  -5  12   3       10.69        8.81      2.70 o 
  -4  12   3        3.10        2.90      2.53 o 
  -3  12   3       40.38       37.65      3.19 o 
  -2  12   3       58.24       52.57      3.33 o 
  -1  12   3       81.36       75.36      4.71 o 
   0  12   3       90.25       97.10      4.45 o 
   1  12   3      255.38      252.02      5.55 o 
   2  12   3       30.23       35.28      3.17 o 
   3  12   3      219.92      230.32      6.59 o 
   4  12   3        2.96        6.84      2.78 o 
   5  12   3      105.15      110.21      4.29 o 
   6  12   3        0.26       -1.02      2.43 o 
   7  12   3       19.00       21.18      3.53 o 
   8  12   3        7.36       11.55      4.40 o 
  -7  13   3        4.82       10.45      4.45 o 
  -6  13   3        5.40        1.23      5.03 o 
  -5  13   3       75.73       77.78      6.53 o 
  -4  13   3        1.43       -1.59      4.76 o 
  -3  13   3      297.77      300.12      9.83 o 
  -2  13   3       13.74       21.40      5.49 o 
  -1  13   3      154.56      145.63      4.62 o 
   0  13   3       23.25       24.04      4.55 o 
   1  13   3        2.00        1.05      2.31 o 
   2  13   3       47.35       50.59      3.38 o 
   3  13   3       21.81       25.97      4.00 o 
   4  13   3       64.56       68.70      3.78 o 
   5  13   3        5.57        8.96      3.10 o 
   6  13   3        0.52        1.92      2.92 o 
   7  13   3       16.37       13.83      6.62 o 
  -6  14   3        0.15        3.34      4.22 o 
  -5  14   3        3.06       -3.91      4.25 o 
  -4  14   3       20.92        5.51      5.25 o 
  -3  14   3        0.02        2.51      4.63 o 
  -2  14   3       87.81       91.40      6.66 o 
  -1  14   3        0.17        7.12      2.74 o 
   0  14   3       33.87       38.07      3.15 o 
   1  14   3        0.01       -2.24      3.96 o 
   2  14   3       32.82       26.02      3.19 o 
   3  14   3       70.77       76.37      5.58 o 
   4  14   3        2.03        8.34      2.77 o 
   5  14   3       14.65       20.25      3.80 o 
   6  14   3        1.79        6.98      2.87 o 
  -5  15   3        0.19       -4.80      4.80 o 
  -4  15   3        2.68       -4.70      4.70 o 
  -3  15   3        0.13        6.21      4.32 o 
  -2  15   3        0.04        0.30      3.83 o 
  -1  15   3        6.47        4.72      6.24 o 
   0  15   3        0.44        2.35      3.27 o 
   1  15   3       29.22       31.47      3.22 o 
   2  15   3       10.99        7.81      6.87 o 
   3  15   3        0.10        4.14      2.85 o 
   4  15   3       38.87       36.45      3.84 o 
  -2  16   3        2.20       -0.71     13.80 o 
  -1  16   3        5.05        6.23      5.77 o 
   0  16   3        9.30        7.41      3.38 o 
   1  16   3       42.30       47.49      3.40 o 
 -12   0   4       28.30       17.27      3.72 o 
 -11   0   4        2.06       -0.95      3.04 o 
 -10   0   4       96.37      107.85      5.33 o 
  -9   0   4       34.73       31.06      3.48 o 
  -8   0   4     2232.14     2136.54     17.69 o 
  -7   0   4      741.37      699.28      9.70 o 
  -6   0   4      630.69      593.60     11.59 o 
  -5   0   4      958.69      902.28     15.82 o 
  -4   0   4      614.86      600.63      3.63 o 
  -3   0   4      374.67      337.46      4.17 o 
  -2   0   4     1488.80     1654.16     17.20 o 
  -1   0   4      385.33      342.56      4.51 o 
   0   0   4      475.74      560.70      5.48 o 
   1   0   4       73.52      120.86      2.19 o 
   2   0   4      852.92      787.34      7.18 o 
   3   0   4      129.99      144.42      3.63 o 
   4   0   4      476.89      502.43     10.47 o 
   5   0   4        1.78        0.30      1.38 o 
   6   0   4       57.82       49.17      3.28 o 
   7   0   4       91.48       94.06      4.26 o 
   8   0   4       27.13       21.58      4.42 o 
   9   0   4        2.03        2.75      4.22 o 
  10   0   4        1.82        0.12      3.32 o 
  11   0   4       64.23       61.30      5.94 o 
  12   0   4        4.30        1.67      4.90 o 
 -12   1   4        6.76        6.98      3.78 o 
 -11   1   4       62.41       63.15      3.31 o 
 -10   1   4       25.29       18.10      2.34 o 
  -9   1   4       43.64       48.75      2.87 o 
  -8   1   4       15.34       19.02      2.42 o 
  -7   1   4      304.32      324.12      4.82 o 
  -6   1   4      425.74      406.76      3.81 o 
  -5   1   4       11.28       11.31      0.75 o 
  -4   1   4     1423.75     1449.32      7.76 o 
  -3   1   4      288.46      292.16      1.73 o 
  -2   1   4      141.83      128.84      1.10 o 
  -1   1   4     4643.33     4877.84     22.70 o 
   0   1   4       26.22       16.60      0.63 o 
   1   1   4      810.91      866.28      5.37 o 
   2   1   4      483.37      514.23      4.68 o 
   3   1   4     2290.21     2424.74      7.08 o 
   4   1   4        0.17        0.61      0.96 o 
   5   1   4        2.47        8.85      1.98 o 
   6   1   4        6.03        4.63      1.36 o 
   7   1   4       83.82       93.79      3.62 o 
   8   1   4       18.69       22.79      4.48 o 
   9   1   4      104.88      107.51      4.44 o 
  10   1   4        3.01        2.25      2.45 o 
  11   1   4       27.84       23.56      3.59 o 
  12   1   4       18.79       22.84      3.63 o 
 -12   2   4       35.79       40.27      3.26 o 
 -11   2   4       15.38       11.46      4.61 o 
 -10   2   4        4.67        6.84      3.24 o 
  -9   2   4        0.76        1.25      2.09 o 
  -8   2   4        5.62        3.08      2.00 o 
  -7   2   4       13.07       14.07      1.76 o 
  -6   2   4       54.49       53.73      2.40 o 
  -5   2   4      648.33      658.24      3.73 o 
  -4   2   4       99.30      133.85      2.21 o 
  -3   2   4      987.12     1046.10      6.09 o 
  -2   2   4      188.82      202.92      2.28 o 
  -1   2   4       40.42       30.27      1.12 o 
   0   2   4      724.13      753.99      4.71 o 
   1   2   4       56.29       72.62      1.14 o 
   2   2   4      222.50      202.51      1.95 o 
   3   2   4      292.65      282.49      2.76 o 
   4   2   4        3.10        1.31      1.15 o 
   5   2   4       68.33       67.25      2.13 o 
   6   2   4       31.33       25.83      2.19 o 
   7   2   4        1.47        0.67      2.03 o 
   8   2   4      250.09      281.85      8.43 o 
   9   2   4       27.12       26.22      4.56 o 
  10   2   4        2.11        4.00      2.91 o 
  11   2   4       20.66       21.63      3.90 o 
  12   2   4        5.42       11.08      2.95 o 
 -12   3   4        5.81        9.38      2.51 o 
 -11   3   4        4.42        4.33      2.28 o 
 -10   3   4        1.40        0.16      2.05 o 
  -9   3   4       29.33       33.15      4.60 o 
  -8   3   4       48.16       47.62      2.57 o 
  -7   3   4       32.92       26.83      1.89 o 
  -6   3   4      235.04      240.30      4.64 o 
  -5   3   4       68.73       71.16      1.80 o 
  -4   3   4       75.11       85.26      1.10 o 
  -3   3   4        1.73        0.41      0.63 o 
  -2   3   4       32.11       39.57      0.93 o 
  -1   3   4        6.00        4.30      0.64 o 
   0   3   4      232.80      222.66      4.44 o 
   1   3   4      864.25      923.28      9.03 o 
   2   3   4       68.80       86.40      1.74 o 
   3   3   4     2290.83     2360.80     11.63 o 
   4   3   4      106.12      120.49      2.87 o 
   5   3   4       33.49       24.90      1.62 o 
   6   3   4       13.19       17.20      1.69 o 
   7   3   4       19.37       19.14      4.14 o 
   8   3   4        3.16        1.39      4.13 o 
   9   3   4        0.03        2.02      4.14 o 
  10   3   4       63.36       76.03      6.02 o 
  11   3   4        1.16        4.01      3.05 o 
  12   3   4        0.22        5.44      6.62 o 
 -12   4   4       33.75       44.47      5.46 o 
 -11   4   4        3.80        5.96      2.42 o 
 -10   4   4        5.99        3.89      2.05 o 
  -9   4   4        8.22       11.79      2.27 o 
  -8   4   4       21.18       16.29      1.69 o 
  -7   4   4       55.43       50.85      2.04 o 
  -6   4   4      182.93      162.34      2.77 o 
  -5   4   4       56.31       50.85      1.50 o 
  -4   4   4      756.11      810.62      5.34 o 
  -3   4   4     1049.63     1156.86      3.87 o 
  -2   4   4        3.62        3.86      1.02 o 
  -1   4   4     1746.93     2023.61     10.47 o 
   0   4   4       35.11       42.46      1.12 o 
   1   4   4        0.34        1.35      0.85 o 
   2   4   4      251.92      269.86      2.78 o 
   3   4   4      221.84      188.04      2.52 o 
   4   4   4        5.91        4.68      1.10 o 
   5   4   4        3.94        7.60      1.13 o 
   6   4   4       24.11       19.20      2.74 o 
   7   4   4        4.78        4.91      3.77 o 
   8   4   4       34.45       38.86      4.94 o 
   9   4   4        0.66        2.62      3.52 o 
  10   4   4        0.02        2.24      3.90 o 
  11   4   4        0.00        8.85      4.30 o 
 -12   5   4        0.01        0.32      4.23 o 
 -11   5   4       31.09       38.38      5.42 o 
 -10   5   4        6.94        9.53      3.72 o 
  -9   5   4        0.65        1.20      3.54 o 
  -8   5   4        6.44        2.74      2.21 o 
  -7   5   4        0.02        1.25      2.14 o 
  -6   5   4      233.21      217.19      3.51 o 
  -5   5   4       17.61       17.45      1.61 o 
  -4   5   4      281.05      293.33      3.21 o 
  -3   5   4      109.20      111.11      1.69 o 
  -2   5   4      590.54      561.17      4.69 o 
  -1   5   4      150.67      159.22      1.93 o 
   0   5   4       62.57       66.21      1.50 o 
   1   5   4      241.28      261.04      3.75 o 
   2   5   4      501.47      475.33      5.96 o 
   3   5   4       88.60       86.08      4.76 o 
   4   5   4      160.68      185.53      5.41 o 
   5   5   4        1.18        2.85      1.11 o 
   6   5   4        5.41        5.28      2.33 o 
   7   5   4      139.32      147.72      4.36 o 
   8   5   4      244.43      269.10      8.67 o 
   9   5   4       63.75       64.34      5.81 o 
  10   5   4       23.72       28.70      4.56 o 
  11   5   4        0.00        0.62      4.21 o 
 -11   6   4        2.44        7.75      4.01 o 
 -10   6   4       19.27       23.16      4.41 o 
  -9   6   4       11.52        7.92      2.44 o 
  -8   6   4       15.66        9.90      2.33 o 
  -7   6   4       45.49       43.74      2.80 o 
  -6   6   4       12.51       10.95      2.33 o 
  -5   6   4      190.13      182.22      3.19 o 
  -4   6   4        9.91        8.30      1.16 o 
  -3   6   4       78.87       72.61      1.78 o 
  -2   6   4       59.08       69.55      2.38 o 
  -1   6   4        2.45        8.87      1.17 o 
   0   6   4      496.68      493.30      4.57 o 
   1   6   4     1590.45     1568.68      8.22 o 
   2   6   4        0.81        1.03      1.78 o 
   3   6   4      295.52      319.50      3.94 o 
   4   6   4       96.43       85.49      2.49 o 
   5   6   4        0.27       -1.24      2.24 o 
   6   6   4      330.12      321.16      6.31 o 
   7   6   4       42.38       38.89      3.04 o 
   8   6   4      374.60      404.91     10.37 o 
   9   6   4        6.43        2.92      3.77 o 
  10   6   4        4.86       11.38      3.99 o 
  11   6   4        6.94        5.50      4.04 o 
 -11   7   4       52.10       52.32      4.80 o 
 -10   7   4        1.37       -2.46      4.03 o 
  -9   7   4       51.30       63.26      3.67 o 
  -8   7   4       47.33       47.30      3.09 o 
  -7   7   4       16.05       11.19      2.52 o 
  -6   7   4      377.34      409.42     22.51 o 
  -5   7   4      236.09      222.98      4.60 o 
  -4   7   4       40.99       36.74      2.37 o 
  -3   7   4      108.92      131.53      3.94 o 
  -2   7   4       31.17       32.49      1.59 o 
  -1   7   4       17.31       18.02      1.55 o 
   0   7   4      708.73      790.79     11.92 o 
   1   7   4       41.07       30.70      2.16 o 
   2   7   4      185.46      213.71      4.16 o 
   3   7   4       71.89       76.91      3.05 o 
   4   7   4       19.30       25.03      2.46 o 
   5   7   4      351.31      360.17      5.95 o 
   6   7   4       18.07       11.82      2.54 o 
   7   7   4       51.48       46.54      3.28 o 
   8   7   4       20.36       12.91      3.75 o 
   9   7   4        2.94       -2.42      4.36 o 
  10   7   4        0.89       -3.90      3.90 o 
  11   7   4        6.90       -0.82      4.26 o 
 -11   8   4        0.15        5.23      4.19 o 
 -10   8   4      107.96      107.79      4.47 o 
  -9   8   4       21.29       20.08      2.99 o 
  -8   8   4      158.67      145.73      4.65 o 
  -7   8   4       46.83       42.30      3.09 o 
  -6   8   4        0.69        4.61      2.69 o 
  -5   8   4      582.27      563.92     16.74 o 
  -4   8   4        0.99        1.29      1.49 o 
  -3   8   4        2.72        6.59      1.61 o 
  -2   8   4      139.35      144.25      3.72 o 
  -1   8   4        7.70        7.68      1.49 o 
   0   8   4      272.54      284.01     10.84 o 
   1   8   4      402.15      382.19     15.09 o 
   2   8   4      235.12      213.98     10.52 o 
   3   8   4      531.27      549.68      6.87 o 
   4   8   4      131.87      124.90      3.87 o 
   5   8   4       16.58       13.03      2.57 o 
   6   8   4       65.20       64.66      4.10 o 
   7   8   4        6.06        4.96      2.76 o 
   8   8   4       53.94       51.26      5.38 o 
   9   8   4       23.30       12.31      4.29 o 
  10   8   4        7.80        8.77      4.15 o 
 -10   9   4        4.84        0.79      2.81 o 
  -9   9   4       65.84       54.96      6.20 o 
  -8   9   4       80.76       80.10      3.89 o 
  -7   9   4      339.38      334.36      6.32 o 
  -6   9   4       66.20       63.64      3.58 o 
  -5   9   4       42.81       44.07      3.23 o 
  -4   9   4       96.19       91.43      2.80 o 
  -3   9   4      246.30      238.67      3.96 o 
  -2   9   4        5.70        4.63      2.20 o 
  -1   9   4      278.70      280.54      4.10 o 
   0   9   4      367.71      371.41      5.50 o 
   1   9   4        0.26       12.30      8.49 o 
   2   9   4       10.99       17.79      2.49 o 
   3   9   4      336.15      316.23      5.68 o 
   4   9   4       23.27       21.30      2.54 o 
   5   9   4      137.76      132.27      4.30 o 
   6   9   4        4.46       10.51      5.81 o 
   7   9   4       34.41       40.06      3.45 o 
   8   9   4        0.26        1.60      3.80 o 
   9   9   4       45.31       42.19      4.96 o 
  10   9   4       26.34       37.25      5.35 o 
 -10  10   4        5.57        9.56      2.78 o 
  -9  10   4        0.10       -3.95      6.47 o 
  -8  10   4       99.07       97.48      4.39 o 
  -7  10   4        3.44        3.84      2.69 o 
  -6  10   4        5.46        5.21      2.78 o 
  -5  10   4      205.65      205.00      7.15 o 
  -4  10   4       33.53       40.75      3.20 o 
  -3  10   4      690.61      675.77      6.62 o 
  -2  10   4       53.53       48.41      3.27 o 
  -1  10   4      255.31      250.02      6.66 o 
   0  10   4       37.72       37.15      2.84 o 
   1  10   4      183.69      160.04      6.56 o 
   2  10   4      249.44      250.01      5.30 o 
   3  10   4       13.67        9.26      2.49 o 
   4  10   4        0.17       -1.37      3.02 o 
   5  10   4        0.00        0.33      2.43 o 
   6  10   4        2.04        4.98      2.58 o 
   7  10   4       12.41       11.61      7.91 o 
   8  10   4       26.33       27.86      4.24 o 
   9  10   4       19.66       31.25      4.81 o 
  -9  11   4        0.68       -0.81      5.78 o 
  -8  11   4        4.66       10.94      2.96 o 
  -7  11   4       38.87       37.70      3.29 o 
  -6  11   4        1.34       -1.07      2.56 o 
  -5  11   4        3.01        4.44      2.63 o 
  -4  11   4      197.11      177.93      5.91 o 
  -3  11   4        5.77        7.60      2.22 o 
  -2  11   4      659.30      652.85      6.84 o 
  -1  11   4      106.69       97.09      3.94 o 
   0  11   4       27.32       29.01      2.75 o 
   1  11   4        1.03        1.88      2.33 o 
   2  11   4      462.80      445.76      7.93 o 
   3  11   4       14.93       17.27      2.82 o 
   4  11   4       26.12       15.36      2.82 o 
   5  11   4       12.30        9.48      6.17 o 
   6  11   4        7.80        6.27      2.47 o 
   7  11   4        0.02        1.67      2.47 o 
   8  11   4       10.12       17.18      3.75 o 
  -8  12   4       22.43       22.22      6.08 o 
  -7  12   4       14.80       14.03      3.03 o 
  -6  12   4        3.97        3.65      2.76 o 
  -5  12   4       13.21       11.51      2.84 o 
  -4  12   4       14.34       12.23      2.02 o 
  -3  12   4       11.30       10.77      2.05 o 
  -2  12   4      113.34      108.10      3.40 o 
  -1  12   4       11.78       16.14      2.87 o 
   0  12   4        0.93        1.98      3.49 o 
   1  12   4       46.05       41.94      3.17 o 
   2  12   4        3.48        6.74      2.60 o 
   3  12   4       87.67       92.41      5.30 o 
   4  12   4        0.00        2.08      2.55 o 
   5  12   4       21.76       15.75      2.79 o 
   6  12   4       11.49        9.37      2.48 o 
   7  12   4        0.13       -2.71      2.71 o 
   8  12   4        0.11       -2.67      3.79 o 
  -7  13   4        1.81        2.47      3.17 o 
  -6  13   4        2.72        2.34      2.62 o 
  -5  13   4       22.84       16.48      3.06 o 
  -4  13   4       62.15       59.38      2.94 o 
  -3  13   4       15.49       12.99      2.58 o 
  -2  13   4      162.18      162.66      4.16 o 
  -1  13   4        1.49        3.46      2.92 o 
   0  13   4      118.16      121.02      6.49 o 
   1  13   4       26.33       34.97      4.65 o 
   2  13   4       32.19       36.51      5.43 o 
   3  13   4        1.72        4.56      2.49 o 
   4  13   4        3.60        6.19      2.95 o 
   5  13   4       22.54       27.25      3.19 o 
   6  13   4        1.20       -1.56      2.80 o 
   7  13   4        6.48       -6.09      6.82 o 
  -6  14   4       17.74       18.07      4.94 o 
  -5  14   4       15.64       14.50      4.68 o 
  -4  14   4        3.58        1.31      2.65 o 
  -3  14   4      203.39      217.59     18.04 o 
  -2  14   4       11.97       18.29      5.69 o 
  -1  14   4       74.41       82.00      4.44 o 
   0  14   4       52.02       61.90      5.58 o 
   1  14   4       31.22       39.84      4.95 o 
   2  14   4      107.48      100.86      5.17 o 
   3  14   4       50.50       51.67      3.83 o 
   4  14   4       11.48       18.98      3.12 o 
   5  14   4        4.75       10.47      7.48 o 
  -4  15   4       25.05       26.23      5.36 o 
  -3  15   4        0.40        8.02      4.41 o 
  -2  15   4      213.09      226.35      6.37 o 
  -1  15   4        7.93        7.37      3.86 o 
   0  15   4       70.50       82.63      6.29 o 
   1  15   4       37.06       41.61      5.42 o 
   2  15   4       50.36       63.02      5.78 o 
   3  15   4       33.28       35.41      3.48 o 
 -12   1   5       22.21       22.67      5.13 o 
 -11   1   5        8.26        5.22      2.21 o 
 -10   1   5        0.58        2.20      2.01 o 
  -9   1   5        6.79        6.24      2.17 o 
  -8   1   5      230.17      245.80      4.72 o 
  -7   1   5       13.30       13.56      2.28 o 
  -6   1   5       14.49       12.97      1.58 o 
  -5   1   5      159.76      152.33      3.27 o 
  -4   1   5      189.88      190.27      2.06 o 
  -3   1   5      817.80      806.66      3.82 o 
  -2   1   5        0.01       -0.12      0.70 o 
  -1   1   5     1582.62     1719.09      9.89 o 
   0   1   5        0.51        1.15      0.61 o 
   1   1   5        3.56        2.66      0.74 o 
   2   1   5        9.08       16.98      1.05 o 
   3   1   5       10.76       16.07      1.34 o 
   4   1   5       13.01       13.88      1.76 o 
   5   1   5        7.44        4.28      1.46 o 
   6   1   5       42.93       44.84      2.12 o 
   7   1   5       34.63       27.22      2.07 o 
   8   1   5       23.89       20.06      4.46 o 
   9   1   5        2.25        1.98      2.97 o 
  10   1   5       40.03       38.88      3.73 o 
  11   1   5        2.92        4.81      3.01 o 
 -12   2   5       12.84       17.20      7.08 o 
 -11   2   5        9.99        6.29      7.93 o 
 -10   2   5        5.09        5.92      2.09 o 
  -9   2   5        3.33        2.97      2.03 o 
  -8   2   5       52.64       53.46      4.33 o 
  -7   2   5        9.75        7.59      1.81 o 
  -6   2   5       15.64       13.34      2.93 o 
  -5   2   5      310.49      304.03      4.18 o 
  -4   2   5      682.10      677.51      3.44 o 
  -3   2   5       27.84       39.93      0.90 o 
  -2   2   5       29.99       17.59      0.85 o 
  -1   2   5      312.65      327.24      2.40 o 
   0   2   5     2437.47     2459.83     14.87 o 
   1   2   5      325.01      298.97      2.21 o 
   2   2   5      251.79      260.50      2.59 o 
   3   2   5       19.02       20.90      1.41 o 
   4   2   5      261.18      330.47      6.93 o 
   5   2   5       92.56       95.95      3.71 o 
   6   2   5        1.57        2.74      1.57 o 
   7   2   5      172.17      167.67      4.47 o 
   8   2   5        3.93        2.83      4.15 o 
   9   2   5      252.93      237.40      8.50 o 
  10   2   5       67.51       77.43      4.45 o 
  11   2   5       18.25       20.14      3.58 o 
 -12   3   5        6.82        7.55      4.70 o 
 -11   3   5        0.00        3.84      3.84 o 
 -10   3   5       21.71       20.53      2.56 o 
  -9   3   5       37.36       30.73      2.60 o 
  -8   3   5      183.66      181.41      4.09 o 
  -7   3   5       17.25       16.46      2.70 o 
  -6   3   5      443.61      437.72      5.29 o 
  -5   3   5      182.33      172.83      2.85 o 
  -4   3   5      186.38      196.68      1.72 o 
  -3   3   5      109.08       88.77      1.55 o 
  -2   3   5      209.90      251.07      2.02 o 
  -1   3   5      442.37      405.07      2.62 o 
   0   3   5      215.05      205.54      2.04 o 
   1   3   5      291.21      298.72      4.77 o 
   2   3   5      167.39      166.17      2.40 o 
   3   3   5      585.02      551.14      5.94 o 
   4   3   5       16.48        6.89      2.07 o 
   5   3   5       20.87       25.85      2.48 o 
   6   3   5      263.56      262.82      5.20 o 
   7   3   5       21.92       24.67      2.87 o 
   8   3   5      187.84      179.82      7.34 o 
   9   3   5        8.20       12.07      4.46 o 
  10   3   5       18.79       21.54      5.17 o 
  11   3   5       21.69       32.90      3.97 o 
 -12   4   5        0.21       11.05      3.55 o 
 -11   4   5       53.13       62.12      5.08 o 
 -10   4   5        0.07        1.33      3.45 o 
  -9   4   5       96.92      104.42      5.42 o 
  -8   4   5       31.68       27.49      3.52 o 
  -7   4   5        1.92        1.76      3.14 o 
  -6   4   5      585.57      548.33     10.68 o 
  -5   4   5      244.51      243.65      4.72 o 
  -4   4   5       81.74       79.18      2.31 o 
  -3   4   5       99.43      104.10      2.46 o 
  -2   4   5      173.15      134.39      2.30 o 
  -1   4   5      162.59      178.64      2.93 o 
   0   4   5      582.16      613.65      3.76 o 
   1   4   5      418.58      433.86      3.37 o 
   2   4   5     1533.11     1629.69      9.50 o 
   3   4   5     2557.20     2580.62     28.27 o 
   4   4   5      118.71      130.72      3.62 o 
   5   4   5     1633.27     1624.81     11.41 o 
   6   4   5      146.78      142.87      4.27 o 
   7   4   5      157.04      147.18      4.45 o 
   8   4   5       10.25       14.62      4.37 o 
   9   4   5        0.03        2.61      4.22 o 
  10   4   5        0.78       16.49      4.82 o 
  11   4   5        1.41       13.93      4.74 o 
 -11   5   5        1.44       12.56      4.54 o 
 -10   5   5       70.40       79.89      5.33 o 
  -9   5   5       15.06        7.75      3.71 o 
  -8   5   5      254.21      258.00      7.57 o 
  -7   5   5       40.23       34.08      2.65 o 
  -6   5   5       49.58       53.18      2.34 o 
  -5   5   5     1169.41     1173.74      9.91 o 
  -4   5   5      161.55      154.09      2.47 o 
  -3   5   5       24.53       26.54      1.22 o 
  -2   5   5      533.11      528.47      4.02 o 
  -1   5   5      376.63      326.85      3.73 o 
   0   5   5      111.73      110.49      2.82 o 
   1   5   5     1522.90     1557.16     24.21 o 
   2   5   5     1816.81     1776.39     20.98 o 
   3   5   5      546.29      552.93     10.19 o 
   4   5   5      990.22      962.08      8.66 o 
   5   5   5      312.07      315.47      5.60 o 
   6   5   5      330.42      324.36      9.04 o 
   7   5   5      307.76      306.02      7.81 o 
   8   5   5      102.60      101.60      6.10 o 
   9   5   5        0.05        4.96      4.45 o 
  10   5   5       58.46       69.44      5.93 o 
  11   5   5        4.52       13.52      4.77 o 
 -11   6   5       62.43       76.42      6.21 o 
 -10   6   5       11.18        6.69      3.68 o 
  -9   6   5       53.25       46.73      4.81 o 
  -8   6   5        1.25        1.53      3.41 o 
  -7   6   5      134.87      129.83      5.65 o 
  -6   6   5      163.34      144.46      3.22 o 
  -5   6   5       38.75       45.36      2.23 o 
  -4   6   5        7.70        8.27      1.29 o 
  -3   6   5        1.57        3.07      1.24 o 
  -2   6   5      500.54      550.82      5.61 o 
  -1   6   5      176.75      158.99      3.48 o 
   0   6   5      725.45      770.39      8.34 o 
   1   6   5        2.11        2.17      1.24 o 
   2   6   5      212.55      227.60      4.28 o 
   3   6   5      387.03      353.07      5.43 o 
   4   6   5       33.11       33.03      2.80 o 
   5   6   5       75.32       71.43      3.34 o 
   6   6   5       94.62       97.57      3.87 o 
   7   6   5      124.35      132.48      4.53 o 
   8   6   5      133.64      128.19      6.62 o 
   9   6   5        1.47        4.07      4.34 o 
  10   6   5       76.70       72.31      5.86 o 
  11   6   5        5.27        5.24      4.51 o 
 -11   7   5        0.02        3.01      3.83 o 
 -10   7   5        1.09        3.51      3.72 o 
  -9   7   5        7.38        4.94      4.11 o 
  -8   7   5        5.30        6.52      3.76 o 
  -7   7   5       11.79       11.72      3.75 o 
  -6   7   5      165.71      152.66      8.37 o 
  -5   7   5       24.35       31.98      4.84 o 
  -4   7   5       21.04       17.81      1.47 o 
  -3   7   5      354.30      356.80     10.03 o 
  -2   7   5       53.97       56.48      2.71 o 
  -1   7   5      368.43      357.28      4.22 o 
   0   7   5      210.40      227.04      6.66 o 
   1   7   5       11.64       10.48      1.88 o 
   2   7   5      401.91      397.03      6.37 o 
   3   7   5       81.46       77.15      4.05 o 
   4   7   5       78.34       79.34      4.23 o 
   5   7   5       26.48       25.78      2.88 o 
   6   7   5       34.82       35.36      3.05 o 
   7   7   5       51.40       47.78      3.58 o 
   8   7   5       71.36       66.72      5.72 o 
   9   7   5       19.79       16.13      4.00 o 
  10   7   5        3.31       -3.20      3.20 o 
 -10   8   5        6.74        3.63      3.83 o 
  -9   8   5       46.92       36.17      5.02 o 
  -8   8   5        0.38        1.27      3.89 o 
  -7   8   5        5.72        4.80      2.60 o 
  -6   8   5      138.37      125.83      4.13 o 
  -5   8   5       23.71       23.37      2.76 o 
  -4   8   5       14.78       12.74      1.91 o 
  -3   8   5       13.19       14.74      1.92 o 
  -2   8   5       16.85       15.22      2.24 o 
  -1   8   5       23.41       20.51      2.33 o 
   0   8   5      336.54      311.36      7.89 o 
   1   8   5       79.88       79.25      4.94 o 
   2   8   5      580.69      594.23      7.11 o 
   3   8   5      191.96      184.82      4.53 o 
   4   8   5       12.65       12.95      2.54 o 
   5   8   5        0.67       -0.06      2.54 o 
   6   8   5        0.03       -1.60      2.57 o 
   7   8   5        1.83        1.23      2.55 o 
   8   8   5        0.03       -1.15      3.57 o 
   9   8   5       38.51       29.67      4.94 o 
  10   8   5       14.23        8.99      3.54 o 
 -10   9   5       26.36       32.06      4.97 o 
  -9   9   5        6.35        6.58      3.88 o 
  -8   9   5        7.15        8.05      3.96 o 
  -7   9   5       69.94       74.00      5.13 o 
  -6   9   5        4.18        0.92      2.76 o 
  -5   9   5      188.63      197.28      9.57 o 
  -4   9   5       41.33       37.26      2.37 o 
  -3   9   5      142.64      140.73      7.40 o 
  -2   9   5       23.91       19.60      2.55 o 
  -1   9   5       55.43       52.10      3.08 o 
   0   9   5      215.18      198.74      6.89 o 
   1   9   5      384.34      394.96      9.40 o 
   2   9   5        0.79        0.40      2.37 o 
   3   9   5      123.62      134.06      4.15 o 
   4   9   5        0.00       -0.02      2.27 o 
   5   9   5       12.98       11.76      2.74 o 
   6   9   5       22.91       28.00      5.95 o 
   7   9   5        0.00        1.50      3.10 o 
   8   9   5       90.99       98.98      4.55 o 
   9   9   5        1.53        1.21      4.33 o 
  -9  10   5       11.04       11.56      3.72 o 
  -8  10   5        1.05        4.13      2.62 o 
  -7  10   5       69.92       86.41      6.37 o 
  -6  10   5      113.06      101.56      5.89 o 
  -5  10   5       37.79       38.07      3.25 o 
  -4  10   5       99.86       95.23      3.88 o 
  -3  10   5      213.71      222.02      6.03 o 
  -2  10   5      255.42      264.45      6.92 o 
  -1  10   5       34.07       38.87      3.42 o 
   0  10   5      278.41      301.69      8.78 o 
   1  10   5        7.44        6.93      3.96 o 
   2  10   5       58.95       64.03      5.41 o 
   3  10   5       12.99       11.06      2.56 o 
   4  10   5       31.43       20.00      2.73 o 
   5  10   5        0.29        1.52      2.16 o 
   6  10   5        0.86        0.43      2.44 o 
   7  10   5       30.83       37.00      3.19 o 
   8  10   5        8.24       18.54      6.41 o 
   9  10   5        0.84       22.51      4.49 o 
  -8  11   5       48.05       53.02      3.89 o 
  -7  11   5       27.44       32.73      3.67 o 
  -6  11   5       84.41       83.68      4.02 o 
  -5  11   5       96.88       91.55      4.16 o 
  -4  11   5       32.79       31.99      2.43 o 
  -3  11   5      262.32      271.35     10.67 o 
  -2  11   5        6.34        7.33      2.82 o 
  -1  11   5       52.08       65.78      5.40 o 
   0  11   5      137.53      126.52      6.48 o 
   1  11   5       86.50       86.91      5.81 o 
   2  11   5       85.94       81.72      5.89 o 
   3  11   5      205.60      207.22      6.06 o 
   4  11   5        2.55        3.13      2.12 o 
   5  11   5       12.96       14.86      3.05 o 
   6  11   5       40.89       43.97      3.47 o 
   7  11   5        2.44        3.10      2.74 o 
   8  11   5       51.94       68.63     11.38 o 
  -7  12   5      179.74      207.34     10.40 o 
  -6  12   5       19.12       22.74      3.42 o 
  -5  12   5      101.63       99.24      4.42 o 
  -4  12   5       37.44       32.26      3.35 o 
  -3  12   5       21.39       21.09      2.45 o 
  -2  12   5       91.96      101.57      3.52 o 
  -1  12   5       73.85       63.27      5.19 o 
   0  12   5      145.32      137.41      6.99 o 
   1  12   5        1.15       -0.77      4.08 o 
   2  12   5       15.64       22.87      4.62 o 
   3  12   5       45.50       41.51      5.47 o 
   4  12   5      105.67       96.33      7.40 o 
   5  12   5       85.08       90.14      9.50 o 
   6  12   5       80.02       79.10      4.27 o 
   7  12   5       23.66       18.22      3.20 o 
  -6  13   5       75.96       75.99      4.44 o 
  -5  13   5       20.52       18.30      3.27 o 
  -4  13   5       18.22       21.81      3.75 o 
  -3  13   5       47.77       49.33      4.21 o 
  -2  13   5       59.93       72.85      3.28 o 
  -1  13   5       55.82       55.75      5.49 o 
   0  13   5       43.85       50.16      5.07 o 
   1  13   5        6.98        9.46      3.94 o 
   2  13   5       34.67       43.82      5.17 o 
   3  13   5        8.82        9.05      4.26 o 
   4  13   5       35.22       49.41      5.92 o 
   5  13   5       19.16       20.85      5.13 o 
   6  13   5       23.89       23.60      3.15 o 
  -5  14   5       14.98       12.38      4.04 o 
  -4  14   5        9.98        8.45      3.05 o 
  -3  14   5        0.48       13.40      2.90 o 
  -2  14   5       92.96       89.01      3.58 o 
  -1  14   5       10.12       16.43      4.62 o 
   0  14   5       68.11       83.14      6.26 o 
   1  14   5        1.40        6.69      4.25 o 
   2  14   5        7.67       14.29      4.12 o 
   3  14   5       23.82       20.09      5.26 o 
   4  14   5        3.57       10.26      4.70 o 
  -2  15   5        2.45        8.75      2.81 o 
  -1  15   5       63.17       72.65      6.49 o 
   0  15   5        0.04        2.36      3.83 o 
   1  15   5        5.07       17.51      4.47 o 
 -12   0   6        3.43        4.33      3.61 o 
 -11   0   6       24.60       29.85      4.07 o 
 -10   0   6      150.25      164.81      6.32 o 
  -9   0   6        8.73        7.99      3.37 o 
  -8   0   6      880.91      877.16     12.06 o 
  -7   0   6        1.67        1.70      3.22 o 
  -6   0   6     3630.67     3454.97     20.98 o 
  -5   0   6      959.18      987.64     10.96 o 
  -4   0   6      308.87      315.88      4.45 o 
  -3   0   6     1306.39     1372.49      6.54 o 
  -2   0   6      676.28      813.37      5.45 o 
  -1   0   6      482.05      549.85      6.38 o 
   0   0   6      901.04     1064.16     10.46 o 
   1   0   6       10.08        6.83      2.79 o 
   2   0   6      156.79      177.97      5.99 o 
   3   0   6      239.55      204.48      6.45 o 
   4   0   6      209.94      206.73      6.61 o 
   5   0   6        8.61        3.82      3.21 o 
   6   0   6      181.05      178.40      4.54 o 
   7   0   6       21.38       21.79      5.16 o 
   8   0   6      353.68      375.92      9.89 o 
   9   0   6       36.05       32.89      5.27 o 
  10   0   6       41.05       35.05      5.31 o 
  11   0   6       16.70       15.98      4.60 o 
 -12   1   6       26.27       35.61      3.21 o 
 -11   1   6      104.03      121.05      4.43 o 
 -10   1   6       22.06       29.27      6.57 o 
  -9   1   6      152.88      175.15      4.41 o 
  -8   1   6        4.97        3.76      1.92 o 
  -7   1   6      420.06      406.70      5.72 o 
  -6   1   6     1546.02     1517.96     30.90 o 
  -5   1   6      880.59      855.31     10.04 o 
  -4   1   6     1033.00     1013.77      5.16 o 
  -3   1   6       76.89       76.75      1.34 o 
  -2   1   6     1313.26     1287.40      6.56 o 
  -1   1   6     1639.07     1775.33     16.46 o 
   0   1   6     1355.70     1410.15     10.71 o 
   1   1   6      168.76      177.23      3.32 o 
   2   1   6      398.55      394.72      4.21 o 
   3   1   6      335.79      314.73      5.13 o 
   4   1   6      487.61      520.90      5.37 o 
   5   1   6      236.50      240.93      5.18 o 
   6   1   6       56.42       49.09      2.51 o 
   7   1   6      457.78      455.19      5.75 o 
   8   1   6        9.03        7.39      2.79 o 
   9   1   6       44.05       42.69      3.87 o 
  10   1   6       13.44        9.60      3.25 o 
  11   1   6       28.11       29.80      8.85 o 
 -12   2   6       40.13       44.86      7.51 o 
 -11   2   6       51.39       54.18     12.78 o 
 -10   2   6       94.22      117.01      5.66 o 
  -9   2   6        5.66       13.79      6.05 o 
  -8   2   6      114.79      118.08      3.59 o 
  -7   2   6      107.53       91.73      3.25 o 
  -6   2   6       59.74       58.71      2.74 o 
  -5   2   6      674.12      695.81      5.64 o 
  -4   2   6       55.79       55.50      1.50 o 
  -3   2   6      530.54      528.73      4.45 o 
  -2   2   6       44.87       51.72      1.35 o 
  -1   2   6     1181.88     1175.38      8.07 o 
   0   2   6        8.73        8.96      2.67 o 
   1   2   6      354.66      340.60      7.96 o 
   2   2   6      368.37      365.73      4.30 o 
   3   2   6      618.03      600.19      5.47 o 
   4   2   6       33.56       24.04      1.97 o 
   5   2   6       37.06       33.81      2.18 o 
   6   2   6      248.92      249.90      4.32 o 
   7   2   6        5.73        6.67      2.80 o 
   8   2   6      147.39      132.45      6.74 o 
   9   2   6        6.88        2.20      3.79 o 
  10   2   6       19.05       22.23      3.82 o 
  11   2   6        9.46       15.71      3.37 o 
 -11   3   6       18.51       28.44      4.49 o 
 -10   3   6        4.61        5.36      3.28 o 
  -9   3   6      119.05      116.46      5.88 o 
  -8   3   6        7.29        9.78      3.27 o 
  -7   3   6        0.95        0.76      3.18 o 
  -6   3   6        0.84        0.83      3.29 o 
  -5   3   6        6.52        7.04      2.41 o 
  -4   3   6       34.82       35.42      1.87 o 
  -3   3   6       39.32       35.83      1.34 o 
  -2   3   6        4.78        6.81      1.29 o 
  -1   3   6      182.52      188.88      2.89 o 
   0   3   6       86.63       85.21      2.97 o 
   1   3   6       18.56       21.16      2.28 o 
   2   3   6       62.35       53.49      2.45 o 
   3   3   6        3.53        4.12      3.67 o 
   4   3   6       25.99       31.60      2.49 o 
   5   3   6       35.85       35.68      2.69 o 
   6   3   6        0.01       -1.04      2.34 o 
   7   3   6        8.21        7.98      2.65 o 
   8   3   6        1.53        1.28      4.42 o 
   9   3   6      120.54      117.20      6.97 o 
  10   3   6       19.89       32.41      5.60 o 
  11   3   6       44.35       54.76      3.96 o 
 -11   4   6        9.06       11.69      4.23 o 
 -10   4   6        0.33        1.83      3.35 o 
  -9   4   6        9.82        3.62      3.72 o 
  -8   4   6       41.94       45.08      3.26 o 
  -7   4   6        9.24        9.61      2.33 o 
  -6   4   6      283.11      269.14      6.11 o 
  -5   4   6       49.44       55.89      3.17 o 
  -4   4   6        5.06        2.67      1.52 o 
  -3   4   6        1.77        0.45      1.15 o 
  -2   4   6       70.78       72.55      2.29 o 
  -1   4   6        1.41        2.64      1.69 o 
   0   4   6        0.11        2.99      1.78 o 
   1   4   6        9.86        8.13      1.96 o 
   2   4   6       95.35       92.13      2.91 o 
   3   4   6      112.72      111.12      3.49 o 
   4   4   6      276.72      280.30      5.15 o 
   5   4   6       38.13       34.25      3.67 o 
   6   4   6        0.04       -0.56      2.56 o 
   7   4   6        0.02        0.97      2.97 o 
   8   4   6       11.00        8.40      5.44 o 
   9   4   6       40.54       41.84      4.89 o 
  10   4   6       20.31       30.36      5.07 o 
 -11   5   6       56.50       70.65      5.72 o 
 -10   5   6        7.20        8.30      4.05 o 
  -9   5   6        0.21       -0.82      2.89 o 
  -8   5   6        9.03        4.65      3.34 o 
  -7   5   6        0.01        0.28      2.16 o 
  -6   5   6       32.20       33.95      2.85 o 
  -5   5   6      184.56      162.86      4.39 o 
  -4   5   6       29.18       27.84      1.96 o 
  -3   5   6      205.33      218.19      3.70 o 
  -2   5   6      140.00      149.92      3.56 o 
  -1   5   6       92.82       95.35      3.14 o 
   0   5   6      273.00      285.09      7.31 o 
   1   5   6      105.76      106.02      3.70 o 
   2   5   6      211.05      224.91      7.43 o 
   3   5   6       36.45       26.26      2.51 o 
   4   5   6       51.63       40.04      5.59 o 
   5   5   6      101.43       87.90      3.65 o 
   6   5   6        5.04        6.03      2.64 o 
   7   5   6       19.50       22.41      4.31 o 
   8   5   6        4.98        6.27      3.13 o 
   9   5   6       83.05       93.24      6.37 o 
  10   5   6        2.03       11.44      4.00 o 
 -11   6   6       11.79       16.90      3.91 o 
 -10   6   6       13.40       11.74      4.21 o 
  -9   6   6        3.82        1.77      3.33 o 
  -8   6   6       33.74       38.40      4.22 o 
  -7   6   6       13.69       18.05      4.08 o 
  -6   6   6       30.47       27.49      2.69 o 
  -5   6   6       46.96       59.09      3.18 o 
  -4   6   6      206.49      192.72      3.57 o 
  -3   6   6       72.04       64.32      2.50 o 
  -2   6   6       73.08       74.71      2.89 o 
  -1   6   6      667.75      673.13      7.34 o 
   0   6   6       27.54       31.38      2.44 o 
   1   6   6      515.33      524.97     10.28 o 
   2   6   6       60.46       51.41      4.93 o 
   3   6   6      447.21      430.48      6.22 o 
   4   6   6       74.41       71.46      3.40 o 
   5   6   6       43.49       45.31      3.97 o 
   6   6   6       40.74       47.03      3.42 o 
   7   6   6        3.72        2.94      2.71 o 
   8   6   6       95.72       94.75      4.37 o 
   9   6   6       16.68       10.79      4.69 o 
  10   6   6       27.40       37.39      4.68 o 
 -10   7   6       14.99        6.83      4.41 o 
  -9   7   6       66.91       62.28      5.09 o 
  -8   7   6       12.41        9.97      3.57 o 
  -7   7   6        6.47       10.55      3.81 o 
  -6   7   6       79.13       72.32      4.99 o 
  -5   7   6       74.22       84.51     10.22 o 
  -4   7   6       46.31       46.54      2.04 o 
  -3   7   6      120.39      121.17      7.30 o 
  -2   7   6        4.33        6.04      2.20 o 
  -1   7   6      419.33      443.52      6.21 o 
   0   7   6      116.05      119.11      5.88 o 
   1   7   6        2.65        0.97      3.80 o 
   2   7   6      711.11      710.37     12.62 o 
   3   7   6       81.00       73.96      5.71 o 
   4   7   6      152.48      147.26      4.37 o 
   5   7   6      236.18      223.48      5.24 o 
   6   7   6        5.56        4.50      2.53 o 
   7   7   6       86.75       79.73      4.06 o 
   8   7   6        0.09       -0.77      2.83 o 
   9   7   6       27.36       29.21      4.23 o 
 -10   8   6       56.43       48.13      4.53 o 
  -9   8   6        0.89        1.98      4.21 o 
  -8   8   6      215.32      220.93      8.11 o 
  -7   8   6       23.12       33.91      4.62 o 
  -6   8   6       91.92       86.23      5.34 o 
  -5   8   6      239.70      217.96      7.31 o 
  -4   8   6      238.94      235.89      8.14 o 
  -3   8   6      117.71      113.87      3.61 o 
  -2   8   6       24.31       19.87      2.49 o 
  -1   8   6       10.45        4.27      3.58 o 
   0   8   6       29.94       27.43      4.17 o 
   1   8   6      378.72      396.26      9.82 o 
   2   8   6      164.42      155.27      7.00 o 
   3   8   6      592.46      603.66     12.41 o 
   4   8   6       15.93       16.94      2.63 o 
   5   8   6       37.02       39.31      3.41 o 
   6   8   6      176.31      162.07      8.54 o 
   7   8   6        5.15        3.64      2.38 o 
   8   8   6       85.15       87.57      4.32 o 
   9   8   6       28.20       17.50      3.90 o 
  -9   9   6       93.28       78.64      5.35 o 
  -8   9   6        0.86        3.14      3.81 o 
  -7   9   6      292.56      262.38      8.25 o 
  -6   9   6       49.65       46.47      5.14 o 
  -5   9   6      231.26      220.20      8.35 o 
  -4   9   6      112.80      107.82      3.28 o 
  -3   9   6        4.20        1.58      2.04 o 
  -2   9   6      373.32      366.10     11.59 o 
  -1   9   6      121.07      103.63      5.67 o 
   0   9   6      415.81      407.73     10.03 o 
   1   9   6        0.02       -2.95      3.78 o 
   2   9   6        9.95        7.90      4.19 o 
   3   9   6       44.04       35.34      5.01 o 
   4   9   6      227.82      223.84      8.46 o 
   5   9   6       71.46       66.86      3.72 o 
   6   9   6       54.74       67.74      4.40 o 
   7   9   6       46.29       56.04      3.83 o 
   8   9   6       17.56       20.56      3.07 o 
  -8  10   6       40.25       36.57      4.42 o 
  -7  10   6        3.26        8.03      3.87 o 
  -6  10   6      124.02      120.46      6.25 o 
  -5  10   6      117.82      109.95      4.40 o 
  -4  10   6       13.97       15.26      3.02 o 
  -3  10   6      310.26      296.07      5.43 o 
  -2  10   6        0.61        0.04      2.66 o 
  -1  10   6      296.00      294.82      8.79 o 
   0  10   6       14.93       10.93      3.89 o 
   1  10   6       24.63       21.18      4.37 o 
   2  10   6       64.12       54.44      5.32 o 
   3  10   6       25.98       24.13      4.92 o 
   4  10   6       39.14       44.76      5.12 o 
   5  10   6        5.75        5.16      4.12 o 
   6  10   6       29.26       27.81      3.19 o 
   7  10   6        4.97        8.64      2.55 o 
   8  10   6       52.44       62.01      3.99 o 
  -8  11   6        0.36       -0.45      3.66 o 
  -7  11   6        5.42       10.69      4.16 o 
  -6  11   6       27.27       27.61      4.52 o 
  -5  11   6       29.65       30.82      3.25 o 
  -4  11   6       31.87       31.36      5.86 o 
  -3  11   6        1.60        0.93      2.03 o 
  -2  11   6      261.16      259.36      6.10 o 
  -1  11   6        4.20       -0.76      3.46 o 
   0  11   6      147.53      135.52      7.10 o 
   1  11   6       20.24       18.23      4.14 o 
   2  11   6       31.38       21.53      4.70 o 
   3  11   6       64.78       51.98      5.42 o 
   4  11   6       12.35        6.71      4.61 o 
   5  11   6       21.25       22.36      5.11 o 
   6  11   6        6.32        7.24      4.25 o 
   7  11   6       16.05       20.33      2.90 o 
  -7  12   6        4.00       11.48      4.24 o 
  -6  12   6        0.21       -4.06      4.24 o 
  -5  12   6        6.57        6.99      3.16 o 
  -4  12   6        8.16        6.97      2.91 o 
  -3  12   6       10.96       10.34      2.11 o 
  -2  12   6       53.53       46.24      4.89 o 
  -1  12   6      159.75      138.99      7.02 o 
   0  12   6        8.17        8.26      4.20 o 
   1  12   6       79.13       68.93      5.83 o 
   2  12   6       13.47       11.27      4.53 o 
   3  12   6        0.69       -3.47      4.11 o 
   4  12   6        0.02       -4.28      4.82 o 
   5  12   6        3.72        1.14      4.92 o 
   6  12   6        0.45        0.49      4.76 o 
  -5  13   6        3.53        0.34      2.97 o 
  -4  13   6        0.14        0.77      3.08 o 
  -3  13   6       32.96       29.73      3.50 o 
  -2  13   6       21.70       21.80      6.82 o 
  -1  13   6       18.29       13.91      4.27 o 
   0  13   6       73.07       74.69      6.44 o 
   1  13   6        3.23       -3.95      3.95 o 
   2  13   6        6.49        1.59      4.59 o 
   3  13   6        1.02       -1.13      3.92 o 
   4  13   6        0.04       -4.87      4.87 o 
   5  13   6        3.28       -3.39      5.37 o 
  -3  14   6       62.75       63.11      3.13 o 
  -2  14   6       14.56       16.28      3.03 o 
  -1  14   6      137.44      148.60      7.66 o 
   0  14   6       72.44       65.05      6.22 o 
   1  14   6      110.50      111.52      6.82 o 
   2  14   6        3.57       -0.36      4.10 o 
 -11   1   7       17.18       27.53      4.63 o 
 -10   1   7        0.01        3.58      2.28 o 
  -9   1   7       58.48       65.33      5.13 o 
  -8   1   7        0.01       -0.80      2.08 o 
  -7   1   7       49.06       43.83      3.29 o 
  -6   1   7        8.75       14.39      2.04 o 
  -5   1   7        3.54        5.96      1.96 o 
  -4   1   7        2.84        2.80      1.20 o 
  -3   1   7       67.47       72.01      1.73 o 
  -2   1   7      152.65      163.31      2.95 o 
  -1   1   7       63.28       73.88      2.21 o 
   0   1   7      175.74      174.61      3.48 o 
   1   1   7      480.42      499.67      6.91 o 
   2   1   7       14.84       16.80      3.52 o 
   3   1   7        1.24        3.13      2.34 o 
   4   1   7       25.69       19.81      2.02 o 
   5   1   7      188.60      188.92      3.92 o 
   6   1   7        3.45        5.07      1.91 o 
   7   1   7       55.47       47.50      2.79 o 
   8   1   7       17.66       22.21      2.62 o 
   9   1   7        5.50        6.55      3.31 o 
  10   1   7       10.61        3.40      2.87 o 
 -11   2   7       29.78       45.94      4.24 o 
 -10   2   7       48.68       45.33      4.73 o 
  -9   2   7       15.76       17.32      3.37 o 
  -8   2   7       40.15       37.64      3.99 o 
  -7   2   7        4.02        2.40      2.35 o 
  -6   2   7       85.66       77.94      3.74 o 
  -5   2   7     1050.51     1085.70      9.99 o 
  -4   2   7       12.92       16.45      1.73 o 
  -3   2   7      561.03      553.64      6.89 o 
  -2   2   7      253.76      222.20      7.65 o 
  -1   2   7       68.27       69.57      2.56 o 
   0   2   7      843.32      888.73     16.24 o 
   1   2   7        8.28       21.40      3.54 o 
   2   2   7      705.18      724.93     14.75 o 
   3   2   7       57.24       57.42      3.41 o 
   4   2   7       20.03       18.20      2.00 o 
   5   2   7        2.68        2.07      1.95 o 
   6   2   7       27.33       29.20      2.42 o 
   7   2   7       85.52       96.00      4.69 o 
   8   2   7       76.61       61.78     10.09 o 
   9   2   7       43.35       48.19      4.80 o 
  10   2   7        0.68        8.27      3.22 o 
 -11   3   7        0.12        3.46      3.58 o 
 -10   3   7        0.95       -0.53      3.42 o 
  -9   3   7       38.15       44.25      4.17 o 
  -8   3   7      169.98      163.01      6.07 o 
  -7   3   7       37.47       35.77      6.40 o 
  -6   3   7      426.02      406.33      7.43 o 
  -5   3   7       13.04       14.66      2.90 o 
  -4   3   7     1178.08     1204.07     14.43 o 
  -3   3   7      262.22      254.65      5.41 o 
  -2   3   7      199.32      192.33      4.97 o 
  -1   3   7      617.44      624.45     14.89 o 
   0   3   7       15.13       15.09      3.09 o 
   1   3   7      798.09      808.03     12.56 o 
   2   3   7      105.10      102.41      5.59 o 
   3   3   7      483.05      509.44     10.82 o 
   4   3   7        1.05        3.00      3.66 o 
   5   3   7       93.98       92.67      3.73 o 
   6   3   7       96.46      102.11      4.15 o 
   7   3   7       16.52       20.15      3.07 o 
   8   3   7       84.18       95.21      4.43 o 
   9   3   7       17.99       18.12      4.12 o 
  10   3   7       49.79       60.80      4.08 o 
 -11   4   7       32.75       32.36      5.00 o 
 -10   4   7       21.21       26.00      3.01 o 
  -9   4   7       44.40       44.78      3.36 o 
  -8   4   7       20.60       22.22      3.04 o 
  -7   4   7      293.95      300.76     14.00 o 
  -6   4   7      136.88      125.00      4.28 o 
  -5   4   7     1118.66     1087.76     10.36 o 
  -4   4   7      244.56      235.58      6.40 o 
  -3   4   7      735.20      738.12      5.84 o 
  -2   4   7      199.33      206.76      4.52 o 
  -1   4   7      339.21      330.60      5.68 o 
   0   4   7     1084.21     1083.95     26.40 o 
   1   4   7        0.20       -2.22      2.22 o 
   2   4   7     1249.21     1254.82     16.41 o 
   3   4   7       86.02       95.22      6.13 o 
   4   4   7      793.76      792.55     13.89 o 
   5   4   7      359.69      356.12     16.30 o 
   6   4   7       95.13       87.43      3.84 o 
   7   4   7      287.41      285.24      6.23 o 
   8   4   7        1.56       -1.90      7.98 o 
   9   4   7        4.96       20.58      4.56 o 
  10   4   7        0.33        9.87      3.99 o 
 -10   5   7      114.37      153.40      7.02 o 
  -9   5   7        1.12       -0.94      3.08 o 
  -8   5   7      208.81      224.11      5.59 o 
  -7   5   7       50.63       50.33      8.32 o 
  -6   5   7      348.78      341.51      6.29 o 
  -5   5   7      195.14      188.96      9.39 o 
  -4   5   7      855.41      847.48      7.26 o 
  -3   5   7      179.29      167.25      3.15 o 
  -2   5   7      597.87      555.93     15.97 o 
  -1   5   7      859.68      890.04     19.52 o 
   0   5   7      278.54      266.98      5.21 o 
   1   5   7      316.59      317.49      5.54 o 
   2   5   7      259.02      253.08      8.37 o 
   3   5   7     1961.40     1925.16     21.07 o 
   4   5   7      261.07      263.26      8.91 o 
   5   5   7        0.28       -1.00      4.46 o 
   6   5   7      388.14      359.01     17.98 o 
   7   5   7       14.77       10.13      3.99 o 
   8   5   7       77.04       67.79      4.08 o 
   9   5   7        0.64        9.06      3.51 o 
 -10   6   7       20.63       19.27      4.73 o 
  -9   6   7      105.55      107.58      5.90 o 
  -8   6   7       35.12       35.25      4.07 o 
  -7   6   7      135.83      150.46      4.65 o 
  -6   6   7       50.76       46.28      3.90 o 
  -5   6   7      210.25      193.76      4.93 o 
  -4   6   7        3.10        3.35      2.39 o 
  -3   6   7      319.89      311.69      5.72 o 
  -2   6   7      690.81      700.58      9.81 o 
  -1   6   7      337.97      330.69      5.87 o 
   0   6   7     1337.17     1319.45     29.19 o 
   1   6   7       51.45       53.38      5.35 o 
   2   6   7      423.86      441.88     10.76 o 
   3   6   7      349.11      344.22     10.08 o 
   4   6   7       38.60       42.51      5.15 o 
   5   6   7       93.65       85.77      5.97 o 
   6   6   7       37.96       30.25      3.01 o 
   7   6   7        0.54       -2.56      3.18 o 
   8   6   7        1.00       -1.90      2.78 o 
   9   6   7       19.81       21.05      3.71 o 
  -9   7   7        4.81        3.35      3.64 o 
  -8   7   7        4.17        8.11      3.75 o 
  -7   7   7        6.84        7.00      3.66 o 
  -6   7   7       49.93       61.79      5.06 o 
  -5   7   7       13.44       11.95      2.43 o 
  -4   7   7       62.57       70.74      4.79 o 
  -3   7   7       53.86       56.83      3.14 o 
  -2   7   7      353.01      334.21      5.92 o 
  -1   7   7      951.48      976.67     14.39 o 
   0   7   7       21.16       18.34      4.43 o 
   1   7   7      619.04      624.04     12.27 o 
   2   7   7      122.23      131.04      6.77 o 
   3   7   7      160.49      144.90      7.56 o 
   4   7   7        2.12        4.16      3.98 o 
   5   7   7        0.08        0.46      3.92 o 
   6   7   7        3.65        2.49      3.98 o 
   7   7   7        8.24        2.02      3.51 o 
   8   7   7        9.01       10.43      3.31 o 
   9   7   7        1.42       -4.17      4.17 o 
  -9   8   7        1.70       -4.03      4.48 o 
  -8   8   7       16.40       24.06      4.90 o 
  -7   8   7       12.16        9.02      4.28 o 
  -6   8   7        3.00        2.67      4.03 o 
  -5   8   7       40.32       43.79      4.64 o 
  -4   8   7       42.18       35.94      4.50 o 
  -3   8   7        0.73        2.21      2.36 o 
  -2   8   7       67.46       70.09      4.93 o 
  -1   8   7       48.01       34.09      4.37 o 
   0   8   7        0.48       -2.71      3.67 o 
   1   8   7      125.68      118.40      6.73 o 
   2   8   7       14.41       15.04      4.67 o 
   3   8   7       27.79       23.78      5.07 o 
   4   8   7        2.37        1.50      4.54 o 
   5   8   7       39.81       46.62      5.48 o 
   6   8   7       18.59       17.85      5.23 o 
   7   8   7        3.69        7.65      4.32 o 
   8   8   7        4.55       -4.47      4.47 o 
  -8   9   7        2.30        5.97      4.59 o 
  -7   9   7       23.95       17.31      4.67 o 
  -6   9   7        1.71       -2.87      4.29 o 
  -5   9   7       99.68       84.00      5.48 o 
  -4   9   7        7.26        6.28      4.25 o 
  -3   9   7        7.74        6.96      2.40 o 
  -2   9   7       47.39       49.40      4.82 o 
  -1   9   7       35.68       37.63      4.67 o 
   0   9   7        3.55        1.41      4.11 o 
   1   9   7       98.42      102.75      6.42 o 
   2   9   7        1.86        1.48      3.91 o 
   3   9   7       62.09       71.53      6.46 o 
   4   9   7        2.52        0.56      4.15 o 
   5   9   7        5.88        6.11      4.28 o 
   6   9   7        4.76        5.84      4.93 o 
   7   9   7        1.20        2.16      5.38 o 
   8   9   7       11.20       10.06      5.25 o 
  -8  10   7        4.16       11.94      4.72 o 
  -7  10   7       10.75       17.07      4.59 o 
  -6  10   7       16.41       19.43      4.81 o 
  -5  10   7        0.04       -2.81      4.22 o 
  -4  10   7       25.97       18.57      4.12 o 
  -3  10   7       19.38       12.04      2.59 o 
  -2  10   7       13.23        6.18      3.46 o 
  -1  10   7       26.23       22.04      4.51 o 
   0  10   7       12.18        9.39      3.97 o 
   1  10   7        0.69       -2.11      4.11 o 
   2  10   7       42.45       50.48      5.40 o 
   3  10   7       11.77        6.74      4.87 o 
   4  10   7       12.72       13.74      4.60 o 
   5  10   7       29.21       38.19      5.35 o 
   6  10   7        0.70        6.63      5.19 o 
   7  10   7        3.82        6.33      5.53 o 
  -7  11   7        8.86       13.05      4.18 o 
  -6  11   7      148.53      151.82      7.16 o 
  -5  11   7       33.69       29.08      4.87 o 
  -4  11   7       42.41       42.91      5.31 o 
  -3  11   7       47.78       41.46      2.82 o 
  -2  11   7       56.10       52.41      4.59 o 
  -1  11   7       57.16       61.28      5.13 o 
   0  11   7       44.81       30.96      4.72 o 
   1  11   7      214.63      230.01      8.71 o 
   2  11   7        1.33        4.17      4.16 o 
   3  11   7       56.78       56.49      5.95 o 
   4  11   7        0.11        1.33      4.88 o 
   5  11   7       29.72       42.08      6.43 o 
   6  11   7        1.12        3.43      5.33 o 
  -5  12   7      257.56      272.16      9.51 o 
  -4  12   7        7.72        8.05      4.44 o 
  -3  12   7       17.37       21.70     10.05 o 
  -2  12   7       87.33       81.72      5.83 o 
  -1  12   7        0.10       -4.09      4.09 o 
   0  12   7       77.66       73.21      5.98 o 
   1  12   7       15.65       10.51      3.95 o 
   2  12   7       24.85       29.32      5.08 o 
   3  12   7        3.78        2.70      4.43 o 
   4  12   7       39.27       33.68      5.96 o 
   5  12   7       10.05       21.61      5.79 o 
  -4  13   7       85.84       91.67      6.54 o 
  -3  13   7       25.59       20.75      4.22 o 
  -2  13   7        7.89       11.35      4.83 o 
  -1  13   7        0.40       -3.87      3.87 o 
   0  13   7       24.99       24.16      4.82 o 
   1  13   7        0.19       -0.79      4.28 o 
   2  13   7        2.27       -2.81      4.50 o 
   3  13   7       48.62       49.18      5.85 o 
 -10   0   8       45.99       57.19      4.78 o 
  -9   0   8       62.36       58.22      4.64 o 
  -8   0   8      174.86      172.14      6.33 o 
  -7   0   8      167.76      168.36      9.47 o 
  -6   0   8      666.76      685.01     12.78 o 
  -5   0   8        0.14       10.70      2.81 o 
  -4   0   8     1057.96     1100.46     13.26 o 
  -3   0   8       34.46       34.43      2.16 o 
  -2   0   8      327.83      308.77      5.74 o 
  -1   0   8      206.83      211.87      4.90 o 
   0   0   8       41.15       42.33      4.23 o 
   1   0   8       65.24       59.28      4.87 o 
   2   0   8       35.58       21.64      4.15 o 
   3   0   8      534.81      549.71     11.82 o 
   4   0   8       48.23       37.55      4.77 o 
   5   0   8      297.56      300.68      9.20 o 
   6   0   8      209.21      215.25      9.19 o 
   7   0   8       37.75       31.20      3.31 o 
   8   0   8      177.48      177.81      9.41 o 
   9   0   8       10.25        3.46      3.33 o 
 -10   1   8      131.25      149.14      6.45 o 
  -9   1   8      118.93      113.03      5.73 o 
  -8   1   8       83.73       82.91      3.88 o 
  -7   1   8      123.87      125.05      4.31 o 
  -6   1   8       93.65       92.69      3.37 o 
  -5   1   8     1978.66     1983.74     24.68 o 
  -4   1   8       43.40       40.89      1.92 o 
  -3   1   8      346.15      341.03      3.29 o 
  -2   1   8        9.19       12.08      1.41 o 
  -1   1   8      178.29      152.00      3.87 o 
   0   1   8      193.29      201.81      4.89 o 
   1   1   8      112.42       95.98      3.91 o 
   2   1   8      532.52      536.74      8.91 o 
   3   1   8      537.77      554.54     19.85 o 
   4   1   8      297.18      285.66     10.78 o 
   5   1   8       11.08       14.37      3.10 o 
   6   1   8      202.70      196.41      4.34 o 
   7   1   8      120.51      120.99      3.25 o 
   8   1   8      110.26      103.97      4.02 o 
   9   1   8       36.88       37.00      3.88 o 
 -10   2   8       46.25       64.50      4.88 o 
  -9   2   8       81.38       85.56      4.60 o 
  -8   2   8       96.97       98.58      4.51 o 
  -7   2   8        1.13       -3.59     10.70 o 
  -6   2   8       85.47       75.18      3.85 o 
  -5   2   8       46.96       46.06      2.81 o 
  -4   2   8       73.52       64.90      2.97 o 
  -3   2   8       12.72       12.24      1.76 o 
  -2   2   8      233.75      225.43      4.22 o 
  -1   2   8       14.52       16.86      2.12 o 
   0   2   8      826.55      821.08      7.47 o 
   1   2   8       56.78       61.45      3.40 o 
   2   2   8      106.74       93.02      4.70 o 
   3   2   8      574.53      550.24      8.42 o 
   4   2   8      132.77      122.03      4.69 o 
   5   2   8      148.13      146.50      4.94 o 
   6   2   8        0.46        0.61      2.82 o 
   7   2   8      126.11      123.28      8.11 o 
   8   2   8       36.38       32.71      5.10 o 
   9   2   8        8.85        8.54      5.31 o 
 -10   3   8       22.93       30.07      5.46 o 
  -9   3   8       15.66       14.46      2.88 o 
  -8   3   8       13.17        9.78      2.73 o 
  -7   3   8       11.84       14.09      3.74 o 
  -6   3   8       21.37       22.51      3.04 o 
  -5   3   8      270.50      265.14      4.87 o 
  -4   3   8      254.24      251.65      7.04 o 
  -3   3   8       66.72       60.83      2.64 o 
  -2   3   8        0.56        0.87      1.81 o 
  -1   3   8      169.84      172.29      4.59 o 
   0   3   8       35.28       39.26      3.24 o 
   1   3   8      216.65      210.67      7.69 o 
   2   3   8      108.88      109.11      6.32 o 
   3   3   8       11.29       11.94      4.94 o 
   4   3   8       92.59       82.08      6.35 o 
   5   3   8       22.46       23.06      4.43 o 
   6   3   8       10.11       16.54      4.95 o 
   7   3   8        0.01        3.61      4.54 o 
   8   3   8        5.37        8.82      2.74 o 
   9   3   8        9.92       19.46      4.04 o 
 -10   4   8        0.11       -3.78      3.78 o 
  -9   4   8        3.18        1.14      2.33 o 
  -8   4   8        2.30        1.28      2.21 o 
  -7   4   8        4.77        4.33      2.73 o 
  -6   4   8        3.28        2.69      2.65 o 
  -5   4   8      103.72      111.98      4.23 o 
  -4   4   8        9.66        5.56      2.04 o 
  -3   4   8       90.04       85.45      3.86 o 
  -2   4   8       13.94       12.39      2.36 o 
  -1   4   8        1.73        1.00      2.26 o 
   0   4   8      414.19      400.61      6.58 o 
   1   4   8        2.31        0.88      3.13 o 
   2   4   8        4.35       -1.10      4.07 o 
   3   4   8       44.93       35.62      5.14 o 
   4   4   8       44.30       41.72      5.47 o 
   5   4   8        2.40        2.41      3.69 o 
   6   4   8       33.75       33.21      5.06 o 
   7   4   8       14.39       15.96      4.12 o 
   8   4   8        9.03       18.37      4.49 o 
   9   4   8        5.47       20.78      4.18 o 
  -9   5   8        7.37        7.35      4.10 o 
  -8   5   8        0.92       -0.06      2.44 o 
  -7   5   8        1.20        3.42      4.46 o 
  -6   5   8        1.29        0.39      2.34 o 
  -5   5   8       47.34       51.81      3.49 o 
  -4   5   8        0.16       -2.22      2.22 o 
  -3   5   8       99.73       90.58      2.68 o 
  -2   5   8        0.06       -0.10      2.18 o 
  -1   5   8        1.31        0.65      2.32 o 
   0   5   8      554.39      553.80      7.71 o 
   1   5   8       56.69       46.27      5.08 o 
   2   5   8      277.58      282.54      9.19 o 
   3   5   8        3.35        0.83      4.71 o 
   4   5   8        0.02       -1.02      4.25 o 
   5   5   8       11.75       10.40      4.56 o 
   6   5   8       89.17       77.56      6.11 o 
   7   5   8        1.03        2.08      4.34 o 
   8   5   8        0.44        6.59      3.77 o 
  -9   6   8        4.99        5.45      4.16 o 
  -8   6   8       19.17       23.34      4.52 o 
  -7   6   8        0.27        3.08      4.84 o 
  -6   6   8       34.08       34.96      3.37 o 
  -5   6   8        0.19       -0.80      2.40 o 
  -4   6   8       41.82       45.69      2.67 o 
  -3   6   8        3.93        2.85      1.98 o 
  -2   6   8      255.85      241.26      5.48 o 
  -1   6   8      101.94      106.44      4.10 o 
   0   6   8      282.19      280.80      8.96 o 
   1   6   8      449.48      468.61     11.31 o 
   2   6   8        4.12        2.78      4.32 o 
   3   6   8      344.51      351.02     10.57 o 
   4   6   8        6.12        4.31      4.71 o 
   5   6   8        0.14       -3.26      4.17 o 
   6   6   8       26.36       13.57      4.66 o 
   7   6   8        6.52        8.57      4.23 o 
   8   6   8        1.56       -3.10      4.16 o 
  -9   7   8        6.61        7.61      3.99 o 
  -8   7   8        4.91       13.62      3.55 o 
  -7   7   8       68.81       67.98      4.92 o 
  -6   7   8        3.86        3.43      2.59 o 
  -5   7   8       27.59       22.41      2.87 o 
  -4   7   8        0.12        2.32      3.79 o 
  -3   7   8      328.57      307.16      5.06 o 
  -2   7   8        3.48        2.75      2.30 o 
  -1   7   8       96.00       99.87      6.09 o 
   0   7   8        8.28       10.09      4.35 o 
   1   7   8      122.86      127.08      6.92 o 
   2   7   8      178.84      182.28      8.00 o 
   3   7   8        0.00        0.63      4.56 o 
   4   7   8      245.82      239.85      9.31 o 
   5   7   8        0.15        1.02      4.38 o 
   6   7   8      154.70      155.49      8.34 o 
   7   7   8       50.20       35.66      6.10 o 
   8   7   8       17.57       14.94      3.92 o 
  -8   8   8       58.25       75.94      6.25 o 
  -7   8   8        1.23        4.67      4.06 o 
  -6   8   8      191.25      201.40      7.86 o 
  -5   8   8       17.54       12.72      4.13 o 
  -4   8   8      253.80      236.61      8.17 o 
  -3   8   8        2.63        7.82      2.66 o 
  -2   8   8      210.60      204.80      7.77 o 
  -1   8   8       13.22       12.74      4.42 o 
   0   8   8       99.77      111.81      6.94 o 
   1   8   8       24.01       22.35      4.49 o 
   2   8   8       24.37       24.45      4.99 o 
   3   8   8      286.71      283.87     10.13 o 
   4   8   8       11.96       12.15      4.77 o 
   5   8   8      171.45      183.39      8.89 o 
   6   8   8       61.32       54.60      6.70 o 
   7   8   8       48.95       41.72      5.85 o 
  -7   9   8       59.03       48.02      5.68 o 
  -6   9   8        3.81       -0.77      4.58 o 
  -5   9   8      315.75      327.40     10.00 o 
  -4   9   8        4.62        1.31      4.30 o 
  -3   9   8       77.78       79.82      3.95 o 
  -2   9   8      114.74      113.14      6.26 o 
  -1   9   8      169.81      149.69      7.19 o 
   0   9   8       57.27       54.83      5.43 o 
   1   9   8       79.08       88.02      6.42 o 
   2   9   8      210.79      230.86      9.21 o 
   3   9   8       11.17       17.23      5.54 o 
   4   9   8       53.34       60.99      6.22 o 
   5   9   8        2.42        7.32      5.21 o 
   6   9   8       93.52       99.31      7.73 o 
  -6  10   8       47.39       25.47      4.80 o 
  -5  10   8        3.15        7.43      4.15 o 
  -4  10   8       86.38       83.77      6.33 o 
  -3  10   8       20.48       20.70      2.61 o 
  -2  10   8       35.50       42.98      4.71 o 
  -1  10   8       46.03       38.63      4.69 o 
   0  10   8       32.31       35.72      5.17 o 
   1  10   8       58.27       58.48      5.91 o 
   2  10   8       20.82       21.95      5.17 o 
   3  10   8       64.29       73.30      6.77 o 
   4  10   8        8.49       15.40      4.88 o 
   5  10   8       41.97       56.57      6.97 o 
  -5  11   8       19.10       19.54      4.85 o 
  -4  11   8        0.71        3.36      4.49 o 
  -3  11   8        3.50        3.45      3.83 o 
  -2  11   8       12.66        8.64      3.48 o 
  -1  11   8       33.65       36.69      5.04 o 
   0  11   8       17.29       15.63      4.72 o 
   1  11   8       15.16       19.01      4.38 o 
   2  11   8        0.14        1.44      3.91 o 
   3  11   8       19.18       26.41      5.29 o 
   4  11   8        9.15       22.49      5.64 o 
  -4  12   8        6.07        4.13      4.43 o 
  -3  12   8        0.89       -0.29      2.84 o 
  -2  12   8        0.26        2.13      4.02 o 
  -1  12   8        5.00       -0.14      3.52 o 
   0  12   8       46.56       47.46      5.63 o 
   1  12   8        2.63        1.48      3.87 o 
   2  12   8        2.25        3.85      4.50 o 
  -9   1   9       55.91       54.47      3.72 o 
  -8   1   9        0.43       -2.15      2.15 o 
  -7   1   9       57.82       60.20      3.08 o 
  -6   1   9        0.17        0.68      2.48 o 
  -5   1   9       57.74       59.21      2.87 o 
  -4   1   9       58.62       67.84      4.37 o 
  -3   1   9        5.22        5.02      1.75 o 
  -2   1   9       30.68       30.81      2.04 o 
  -1   1   9        4.43        1.49      1.65 o 
   0   1   9       16.00       16.32      2.62 o 
   1   1   9        7.57        5.99      2.54 o 
   2   1   9      108.98      111.91      4.82 o 
   3   1   9      102.49      112.28      4.81 o 
   4   1   9       64.98       58.94      4.02 o 
   5   1   9        0.02       -0.92      2.73 o 
   6   1   9       41.78       34.22      3.67 o 
   7   1   9       23.51       25.05      2.87 o 
   8   1   9        0.02        0.57      7.30 o 
  -9   2   9        9.38        8.26      2.59 o 
  -8   2   9      222.30      239.15      6.06 o 
  -7   2   9        9.41       12.91      2.35 o 
  -6   2   9        9.54        6.60      2.17 o 
  -5   2   9      103.29      106.74      3.91 o 
  -4   2   9      167.50      172.74      4.25 o 
  -3   2   9      150.16      152.46      3.35 o 
  -2   2   9       29.72       28.20      2.45 o 
  -1   2   9       67.79       66.24      3.49 o 
   0   2   9       28.14       31.65      3.35 o 
   1   2   9       39.55       37.35      3.25 o 
   2   2   9      570.14      590.82     10.46 o 
   3   2   9      270.71      266.67      8.60 o 
   4   2   9        0.04        1.67      2.80 o 
   5   2   9       11.75        9.85      5.79 o 
   6   2   9       33.01       27.83      5.14 o 
   7   2   9        7.90        6.10      3.39 o 
   8   2   9       40.57       34.20      3.31 o 
  -9   3   9       33.44       22.44      5.18 o 
  -8   3   9        0.51        1.06      2.59 o 
  -7   3   9      145.67      149.62      9.11 o 
  -6   3   9       75.73       73.81      4.64 o 
  -5   3   9       73.09       76.23      3.43 o 
  -4   3   9      316.54      336.04      7.68 o 
  -3   3   9       28.85       29.74      2.45 o 
  -2   3   9      467.03      474.23      6.35 o 
  -1   3   9       10.45       11.75      2.67 o 
   0   3   9       93.87      100.75      4.14 o 
   1   3   9       97.34      109.30      6.41 o 
   2   3   9       20.09       26.65      5.18 o 
   3   3   9      369.58      365.44     10.81 o 
   4   3   9       55.44       61.39      5.71 o 
   5   3   9       26.96       26.54      4.48 o 
   6   3   9        0.02        5.06      4.74 o 
   7   3   9       19.28       18.28      4.92 o 
   8   3   9       21.32       22.19      5.20 o 
  -9   4   9        0.13       -1.43      2.29 o 
  -8   4   9       53.14       55.09      3.53 o 
  -7   4   9       30.98       32.90      3.10 o 
  -6   4   9       71.77       69.15      3.23 o 
  -5   4   9      847.94      817.14     15.90 o 
  -4   4   9       30.17       30.73      2.70 o 
  -3   4   9      935.60      927.65      7.84 o 
  -2   4   9       24.32       31.65      3.60 o 
  -1   4   9      158.23      167.91      4.84 o 
   0   4   9       48.62       54.07      3.43 o 
   1   4   9       68.94       69.56      5.59 o 
   2   4   9       71.54       82.71      6.36 o 
   3   4   9       66.16       65.64      6.28 o 
   4   4   9       64.34       74.52      6.31 o 
   5   4   9        3.36        4.70      4.56 o 
   6   4   9       62.07       66.33      5.80 o 
   7   4   9        8.57       22.43      4.49 o 
   8   4   9       45.18       45.21      5.18 o 
  -8   5   9        5.93       13.90      2.80 o 
  -7   5   9       43.18       47.39      3.59 o 
  -6   5   9      296.97      301.21      5.57 o 
  -5   5   9      220.18      215.41      4.77 o 
  -4   5   9      299.02      277.99      5.27 o 
  -3   5   9       13.77       13.97      2.29 o 
  -2   5   9      441.26      429.93     25.32 o 
  -1   5   9       89.90       86.13      3.82 o 
   0   5   9      189.07      183.89      5.17 o 
   1   5   9       91.84       94.16      6.23 o 
   2   5   9       26.42       25.61      4.32 o 
   3   5   9       45.90       30.98      5.28 o 
   4   5   9        4.07       -2.21      4.37 o 
   5   5   9       63.23       63.49      6.12 o 
   6   5   9       19.08       18.22      4.54 o 
   7   5   9       19.75       27.26      4.95 o 
  -8   6   9       64.26       69.41      5.33 o 
  -7   6   9        0.75        2.90      3.17 o 
  -6   6   9      119.89      105.91      4.44 o 
  -5   6   9       83.08       93.70      3.63 o 
  -4   6   9       49.64       45.20      3.34 o 
  -3   6   9       32.09       30.05      2.43 o 
  -2   6   9       11.45       11.40      4.24 o 
  -1   6   9      395.01      356.57      7.60 o 
   0   6   9      252.88      239.50      9.05 o 
   1   6   9       22.43       19.09      4.52 o 
   2   6   9      184.73      176.59      8.09 o 
   3   6   9       16.73       13.10      5.19 o 
   4   6   9       40.82       33.98      5.51 o 
   5   6   9       34.97       25.12      5.21 o 
   6   6   9        7.13        6.24      3.83 o 
   7   6   9        4.26        0.98      3.93 o 
  -7   7   9       24.05       30.69      4.87 o 
  -6   7   9       10.51       11.65      3.96 o 
  -5   7   9       72.97       78.33      4.03 o 
  -4   7   9       34.41       37.82      3.14 o 
  -3   7   9        8.60        5.78      2.06 o 
  -2   7   9       33.05       30.20      4.33 o 
  -1   7   9       32.75       21.08      4.65 o 
   0   7   9      198.28      171.75      7.87 o 
   1   7   9       52.42       44.75      5.56 o 
   2   7   9       10.15        7.39      3.92 o 
   3   7   9       32.84       35.06      5.39 o 
   4   7   9        0.45       -0.97      4.19 o 
   5   7   9       29.89       14.53      5.48 o 
   6   7   9        3.71        4.78      4.22 o 
  -7   8   9        5.43       -0.02      3.21 o 
  -6   8   9        5.21        1.39      3.54 o 
  -5   8   9        0.00       -1.89      5.11 o 
  -4   8   9       15.21       11.21      2.63 o 
  -3   8   9        7.47        7.32      2.66 o 
  -2   8   9        5.63        3.99      3.73 o 
  -1   8   9       24.70       16.63      4.18 o 
   0   8   9       55.99       54.46      5.61 o 
   1   8   9       25.64       26.90      4.67 o 
   2   8   9       29.13       25.10      5.42 o 
   3   8   9        2.61       -1.20      4.81 o 
   4   8   9       39.38       33.87      6.06 o 
   5   8   9        0.13       -4.53      4.53 o 
   6   8   9       19.66        6.79      4.92 o 
  -6   9   9       22.78       13.79      3.69 o 
  -5   9   9        4.57        0.96      4.13 o 
  -4   9   9        3.29        5.82      4.34 o 
  -3   9   9       13.29        9.29      2.86 o 
  -2   9   9       11.49       10.28      3.19 o 
  -1   9   9        9.24        5.12      3.99 o 
   0   9   9       32.43       36.83      5.61 o 
   1   9   9      134.45      135.22      7.62 o 
   2   9   9        3.94        9.55      4.99 o 
   3   9   9       28.71       32.67      6.11 o 
   4   9   9        6.12       11.00      5.36 o 
   5   9   9        6.99        6.77      4.30 o 
  -5  10   9       26.33       28.27      5.23 o 
  -4  10   9       47.22       47.25      5.50 o 
  -3  10   9        4.18        3.87      3.69 o 
  -2  10   9        0.53        5.52      3.41 o 
  -1  10   9       28.47       31.35      5.07 o 
   0  10   9       70.50       81.33      6.73 o 
   1  10   9        0.59        7.08      4.23 o 
   2  10   9       66.55       78.82      7.04 o 
   3  10   9        0.25        5.42      5.24 o 
   4  10   9       45.11       41.26      6.77 o 
  -3  11   9        0.01       -3.52      4.29 o 
  -2  11   9       31.95       46.76      4.84 o 
  -1  11   9       10.84       16.28      3.91 o 
   0  11   9       29.74       42.21      5.01 o 
   1  11   9       74.04       90.53      7.18 o 
   2  11   9       43.94       50.30      5.94 o 
  -8   0  10       29.51       20.37      5.54 o 
  -7   0  10        9.10       -0.27      4.60 o 
  -6   0  10        0.71       -1.51      3.64 o 
  -5   0  10        4.27        3.65      3.69 o 
  -4   0  10      224.74      251.75      9.50 o 
  -3   0  10        0.19        2.29      2.42 o 
  -2   0  10       46.00       49.49      3.43 o 
  -1   0  10       84.36       72.50      5.56 o 
   0   0  10      117.48      113.39      6.54 o 
   1   0  10       25.93       22.87      4.28 o 
   2   0  10        0.26       -1.49      4.28 o 
   3   0  10      285.36      297.68     10.28 o 
   4   0  10      203.50      212.00      9.04 o 
   5   0  10       86.83       95.32      6.75 o 
   6   0  10       27.70       30.37      5.07 o 
   7   0  10       34.94       32.13      5.15 o 
  -8   1  10       21.46       19.59      3.86 o 
  -7   1  10        6.29        2.29      3.09 o 
  -6   1  10        3.08        5.29      2.86 o 
  -5   1  10      139.35      149.60      5.48 o 
  -4   1  10       53.86       58.35      4.24 o 
  -3   1  10      174.16      178.84      7.10 o 
  -2   1  10       31.98       26.60      2.19 o 
  -1   1  10       54.71       50.56      2.75 o 
   0   1  10       15.83       10.08      2.64 o 
   1   1  10       15.09       16.19      3.00 o 
   2   1  10       70.82       85.30      9.44 o 
   3   1  10      258.33      248.92      8.48 o 
   4   1  10        7.67       13.67      3.55 o 
   5   1  10        2.64        3.85      3.08 o 
   6   1  10       58.94       62.53      6.36 o 
   7   1  10       28.52       32.01      3.54 o 
  -8   2  10        0.65       -2.14      2.14 o 
  -7   2  10        3.88       12.59      4.30 o 
  -6   2  10       14.19       14.65      2.35 o 
  -5   2  10       24.89       27.92      2.56 o 
  -4   2  10        0.61        1.80      1.99 o 
  -3   2  10        9.83        8.61      1.81 o 
  -2   2  10       72.12       72.19      3.26 o 
  -1   2  10       33.22       27.65      2.98 o 
   0   2  10       64.07       54.61      5.03 o 
   1   2  10        3.84        1.54      4.01 o 
   2   2  10       77.18       73.90      6.33 o 
   3   2  10       39.59       38.75      5.45 o 
   4   2  10       39.40       29.76      5.62 o 
   5   2  10       25.79       24.97      5.34 o 
   6   2  10        2.61       -3.48      3.48 o 
   7   2  10        7.78        1.76      4.62 o 
  -8   3  10        6.61        3.36      3.07 o 
  -7   3  10       17.91       16.12      2.23 o 
  -6   3  10        3.32       -0.01      2.85 o 
  -5   3  10       39.71       32.35      2.71 o 
  -4   3  10       29.36       31.60      2.81 o 
  -3   3  10      221.09      209.85      4.04 o 
  -2   3  10       83.90       79.84      3.91 o 
  -1   3  10       34.46       30.25      3.06 o 
   0   3  10        7.77        5.04      3.37 o 
   1   3  10      186.12      169.04      7.73 o 
   2   3  10       76.09       77.63      6.18 o 
   3   3  10       22.52       20.60      5.37 o 
   4   3  10       55.96       47.31      5.52 o 
   5   3  10        1.02        0.59      4.10 o 
   6   3  10        8.31        4.95      4.43 o 
   7   3  10        2.97        0.84      4.40 o 
  -7   4  10       17.21       17.91      2.55 o 
  -6   4  10        0.03       -0.39      2.22 o 
  -5   4  10       45.93       47.87      2.98 o 
  -4   4  10      256.26      257.51      5.33 o 
  -3   4  10      142.79      145.43      5.78 o 
  -2   4  10        4.80        8.97      2.89 o 
  -1   4  10       13.44       13.21      2.61 o 
   0   4  10       18.32        9.81      3.99 o 
   1   4  10       34.01       32.50      4.90 o 
   2   4  10      124.56      128.43      7.77 o 
   3   4  10        3.07        5.20      4.51 o 
   4   4  10        6.97       14.86      4.92 o 
   5   4  10        0.18        4.63      4.11 o 
   6   4  10        0.17        8.23      4.56 o 
  -7   5  10       19.56       22.08      2.72 o 
  -6   5  10        4.97        5.59      2.28 o 
  -5   5  10       42.13       45.11      3.04 o 
  -4   5  10        1.96       -0.40      2.24 o 
  -3   5  10        5.94        9.32      2.20 o 
  -2   5  10        8.53       10.48      2.42 o 
  -1   5  10        0.47        2.67      2.42 o 
   0   5  10       63.63       63.58      3.69 o 
   1   5  10       58.24       56.05      5.25 o 
   2   5  10      215.89      228.89      9.38 o 
   3   5  10       18.38       18.74      5.20 o 
   4   5  10       35.01       38.71      6.23 o 
   5   5  10        0.19        3.53      4.25 o 
   6   5  10        1.52        8.23      4.70 o 
  -7   6  10        4.44        0.30      3.93 o 
  -6   6  10       45.03       43.96      2.87 o 
  -5   6  10       32.21       30.75      2.69 o 
  -4   6  10        6.91        6.34      2.98 o 
  -3   6  10       19.03       25.15      2.60 o 
  -2   6  10      146.98      150.64      6.67 o 
  -1   6  10        6.24        6.34      3.56 o 
   0   6  10       71.74       67.97      5.60 o 
   1   6  10       58.39       59.50      5.53 o 
   2   6  10      134.79      133.66      7.51 o 
   3   6  10       84.21       82.89      6.99 o 
   4   6  10        4.96        0.86      4.68 o 
   5   6  10       27.98       35.72      5.19 o 
  -6   7  10        3.18       -2.48      2.48 o 
  -5   7  10      108.08      103.36      4.80 o 
  -4   7  10       46.56       44.08      5.35 o 
  -3   7  10      123.97      137.97      7.39 o 
  -2   7  10       22.87       15.06      3.53 o 
  -1   7  10      117.72      125.50      7.16 o 
   0   7  10       23.40       17.53      4.25 o 
   1   7  10       56.31       70.03      5.98 o 
   2   7  10       30.95       28.70      5.40 o 
   3   7  10       30.02       31.11      5.44 o 
   4   7  10       24.00       18.56      4.92 o 
   5   7  10       10.29       16.99      5.33 o 
  -5   8  10       72.34       63.50      4.05 o 
  -4   8  10       53.03       52.04      5.76 o 
  -3   8  10       58.36       63.11      5.95 o 
  -2   8  10      139.60      127.50      7.08 o 
  -1   8  10        2.22       -0.83      3.52 o 
   0   8  10       74.53       79.54      6.74 o 
   1   8  10        2.80       -3.02      4.51 o 
   2   8  10       67.09       79.00      6.31 o 
   3   8  10       17.72       12.13      4.04 o 
   4   8  10       13.32        5.70      4.84 o 
  -3   9  10       80.79      102.34      6.65 o 
  -2   9  10        7.97        9.90      3.51 o 
  -1   9  10       89.44       87.36      6.42 o 
   0   9  10        3.19        1.40      4.35 o 
   1   9  10       41.40       49.84      6.33 o 
   2   9  10       20.62       19.67      4.18 o 
  -6   1  11        5.90        8.76      3.00 o 
  -5   1  11        2.69        8.60      3.76 o 
  -4   1  11        3.26        8.33      2.91 o 
  -3   1  11        1.52        1.52      2.01 o 
  -2   1  11       28.52       29.22      2.97 o 
  -1   1  11        8.47       14.38      3.95 o 
   0   1  11        4.79        7.23      4.72 o 
   1   1  11        4.53        0.91      2.66 o 
   2   1  11        0.03       -3.13      7.58 o 
   3   1  11       31.95       30.10      5.67 o 
   4   1  11       43.38       32.44      3.68 o 
   5   1  11        0.08       -0.23      3.02 o 
  -6   2  11       88.76       97.86      4.74 o 
  -5   2  11       25.50       24.58      4.43 o 
  -4   2  11       11.74       13.25      4.69 o 
  -3   2  11        4.92        4.37      2.36 o 
  -2   2  11       25.26       24.84      3.01 o 
  -1   2  11        0.29       -3.22      3.22 o 
   0   2  11        1.78        0.11      3.37 o 
   1   2  11       29.84       20.12      4.81 o 
   2   2  11       25.09       23.21      4.95 o 
   3   2  11      185.55      164.15      8.59 o 
   4   2  11       68.37       67.97      6.90 o 
   5   2  11       10.80       -2.22      4.61 o 
  -6   3  11       41.74       47.81      2.98 o 
  -5   3  11       10.80        8.77      2.40 o 
  -4   3  11       53.79       57.82      4.84 o 
  -3   3  11        1.65        8.81      2.74 o 
  -2   3  11      130.37      145.34     11.33 o 
  -1   3  11        6.31        2.49      2.52 o 
   0   3  11       10.55       10.02      4.26 o 
   1   3  11        3.88        3.72      4.12 o 
   2   3  11       28.49       31.31      5.03 o 
   3   3  11       69.86       72.84      6.90 o 
   4   3  11       76.90       65.30      6.53 o 
   5   3  11       17.86       14.61      4.69 o 
  -6   4  11        6.22        1.91      2.52 o 
  -5   4  11      200.05      202.83      7.87 o 
  -4   4  11      105.80      104.70      4.06 o 
  -3   4  11      294.47      314.12      7.08 o 
  -2   4  11        0.48       -2.41      3.05 o 
  -1   4  11      164.71      176.60      8.80 o 
   0   4  11       52.98       54.06      5.08 o 
   1   4  11        4.64        5.34      4.03 o 
   2   4  11       39.37       39.79      4.97 o 
   3   4  11        3.45        6.12      4.49 o 
   4   4  11       27.17       23.29      5.23 o 
  -5   5  11      102.42       86.18      4.32 o 
  -4   5  11      160.17      162.04      7.02 o 
  -3   5  11        6.53       16.61      2.93 o 
  -2   5  11      154.89      151.86      5.25 o 
  -1   5  11       50.47       52.05      5.90 o 
   0   5  11        9.70       21.76      4.21 o 
   1   5  11      122.91      139.87      8.04 o 
   2   5  11        0.02       -0.24      3.73 o 
   3   5  11        0.60        9.23      4.94 o 
   4   5  11       19.09       26.09      5.88 o 
  -4   6  11        3.67        8.92      4.61 o 
  -3   6  11       22.08       34.13      3.52 o 
  -2   6  11       49.59       38.82      4.68 o 
  -1   6  11        0.47        4.32      4.15 o 
   0   6  11       18.14       22.43      4.12 o 
   1   6  11        4.63        5.40      3.87 o 
   2   6  11       98.45       90.29      6.74 o 
   3   6  11        7.34       15.92      4.99 o 
  -3   7  11       11.22       26.96      5.22 o 
  -2   7  11        8.16        2.93      4.38 o 
  -1   7  11        8.41        4.85      4.06 o 
   0   7  11        2.55       -2.26      4.28 o 
   1   7  11        2.21       -4.43      4.43 o 
   2   7  11        0.36       -4.45      4.45 o 
  -4   0  12       46.06       56.37      5.96 o 
  -3   0  12        3.04        1.24      3.37 o 
  -2   0  12      352.42      377.81     11.14 o 
  -1   0  12        1.14        0.60      3.24 o 
   0   0  12       54.41       61.08      5.39 o 
   1   0  12       17.78       22.02      5.17 o 
   2   0  12       62.81       87.98      6.95 o 
  -4   1  12       30.73       33.03      3.49 o 
  -3   1  12      129.65      139.71      5.89 o 
  -2   1  12       25.24       20.60      4.23 o 
  -1   1  12      102.55      122.05      7.03 o 
   0   1  12        0.25       -4.07      4.07 o 
   1   1  12       91.12       96.17      6.62 o 
   2   1  12       96.91      104.22     11.22 o 
  -3   2  12       17.09       15.41      4.26 o 
  -2   2  12       48.18       43.53      3.34 o 
  -1   2  12       26.51       22.26      3.48 o 
   0   2  12       69.23       82.75      6.08 o 
   1   2  12       26.47       16.96      4.77 o 
   2   2  12       64.85       67.01      6.35 o 
  -3   3  12        4.07       -0.45      3.80 o 
  -2   3  12        2.66       -2.66      2.66 o 
  -1   3  12        7.03       -4.23      4.23 o 
   0   3  12        0.38        1.69      3.97 o 
   1   3  12       15.51       11.07      4.78 o 
  -2   4  12       25.87       27.35      3.00 o 
  -1   4  12        4.78        6.50      4.34 o 
   0   4  12        6.03       -4.35      4.35 o 
                                                 
